# Supplementary material for: Transcriptomic analysis of the differentiating ovary of the protogynous ricefield eel Monopterus albus
Source: BMC Genomics. 2017 Aug 3;18:573. doi: 10.1186/s12864-017-3953-6 (PMC5541746; doi:10.1186/s12864-017-3953-6)
Supplement: Supplementary file 2 — Table S1. Sequences of oligonucleotide primers for RT-PCR and qPCR analysis. Table S2. List of Unigenes that were mapped to KEGG pathways. Table S3. Differentially expressed genes downregulated at 9 dph compared to those at 6 dph. Table S4. Differentially expressed genes upregulated at 9 dph compared to those at 6 dph. Table S5. Differentially expressed genes downregulated at 12 dph compared to those at 9 dph. Table S6. Differentially expressed genes upregulated at 12 dph compared to those at 9 dph. Table S7. Differentially expressed genes downregulated at 20 dph compared to those at 12 dph. Table S8. Differentially expressed genes upregulated at 20 dph compared to those at 12 dph. Table S9. Read counts and FPKM of wnt genes (XLSX 1557 kb) [file 12864_2017_3953_MOESM2_ESM.xlsx]

## Sheet: Table S1
Table S1. Sequences of oligonucleotide primers for RT-PCR and qPCR analysis
Usage	Genbank accession number or Gene_id	genes	Forward primer (5`→3`)	Reverse primer (5`→3`)
RT-PCR	DQ174775	vasa	GCGTGTTTGCGGAGACAAAGAG	CTATTCCCACTCTTCGTCATC
	AY647143	bactin	CGTACCACCGGAATTGTCA	GTACCACCAGACAGCACAG
q-PCR	AY647143	bactin	GCAGAGCCTAGACGACCAACTC	GGGTGCGTTTCTTAAACCTAGC
	FJ873738	gapdh	TCACTGCTACCCAGAAGACCG	CTCAGGAATGACCTTGCCCAC
	DQ218476	hprt1	TTGGACAGGACAGAGCGACT	TCATTGGGATGGAGCGGT
	c81948_g1	foxl2	GTTCAGACCTCCACCTACGCACTTC	CAACCCCTTCACGTTCACTGGACT
	c80979_g1	foxl3	GGCGGCGGAAGAGAGTTAGGAGACC	CCCCGTAGGGAGGGTGGTTGAAGTG
	c88340_g1	cyp19a1a	GCCACTTTTGTCATATGTGAGATTC	CCACAGAGCTACGTTGTTGTTAAAT
	c92549_g1	wnt4	AGGCCTCATCCAGAGACAGGTCCAG	TGGCTGCTGAGATGGCATACACAAA
	c87254_g1	era	GAAGTGGGCATGATGAAAGGAGGTG	CGCTGTTCTGTGCTCCAGGTCCTTA
	c81736_g1	gdf9	GCCTCGCACATAGGAGTAAAGAATC	GACACTGGTTTAACTGCTCCTGCTC
	c65210_g1	bmp15	ACGAACAGAAAGCCGACCAGAACCT	GAAGAGCGGAGGTGGATAAACGAGG
	c82939_g1	aldh1a2	GCTCTTGTCAAGGAGGCTGGGTTTC	TGGATCAGCTTTCCGACCTCAGTTG
	c88284_g1	rdh3	GAGGTCAGAGGACAGCATTGCCAAA	ACCCCATTCAGATTCACATCCAGCA
	c78254_g1	dmrt1a	TCCACCACCTGTGTGCCACCCATCT	TGAAGTTGACTGTCTCGCTGCCGCC
	c78254_g2	dmrt1b	AGTAGCACACGTTGGTATGAATGGG	TGCTCAAACTGAACACTAAAGGCCA
	c38943_g1	sox9a2	GACGGCAGCGAGCAGACGCACAATG	AGACCCATCGGGCAGAGAGCGGAGC

## Sheet: Table S2
Table S2. List of Unigenes that were mapped to KEGG pathways
Pathway Hierarchy1	Pathway Hierarchy2	KEGG Pathway	Pathway ID	Gene Number	Gene IDs
Environmental Information Processing	Signal transduction	PI3K-Akt signaling pathway	ko04151	561	c100106_g1,c102271_g1,c65120_g3,c96476_g1,c81957_g1,c196447_g1,c29512_g1,c90576_g1,c7245_g1,c138834_g1,c89515_g1,c131794_g1,c93860_g1,c100861_g1,c10728_g1,c95567_g1,c90007_g1,c92790_g1,c67712_g1,c95358_g1,c243552_g1,c241543_g1,c110763_g1,c98736_g3,c88601_g1,c106027_g1,c99545_g1,c86184_g1,c137505_g1,c96902_g1,c165085_g1,c80617_g2,c93406_g1,c214346_g1,c85353_g4,c172397_g1,c97815_g3,c137336_g1,c8714…
Environmental Information Processing	Signal transduction	Calcium signaling pathway	ko04020	506	c94554_g3,c76101_g1,c121764_g1,c194314_g1,c98299_g1,c4990_g1,c90525_g1,c92976_g4,c100144_g5,c113389_g1,c76141_g1,c97353_g1,c40944_g1,c88832_g1,c78088_g2,c45208_g2,c86235_g1,c194968_g1,c239386_g1,c170309_g1,c95536_g1,c94762_g4,c91742_g1,c245058_g1,c45208_g1,c20940_g1,c200580_g1,c92976_g5,c144574_g1,c98793_g1,c94227_g2,c237625_g1,c77378_g1,c86072_g2,c229892_g1,c238231_g1,c239717_g1,c94584_g1,c88299…
Environmental Information Processing	Signal transduction	cAMP signaling pathway	ko04024	496	c31293_g1,c90938_g2,c93526_g4,c120945_g1,c173740_g1,c76630_g1,c101576_g2,c100578_g2,c58874_g1,c111092_g1,c164159_g1,c187991_g1,c100068_g1,c107855_g1,c96923_g6,c4744_g1,c94089_g1,c93029_g4,c101146_g1,c64845_g2,c109894_g1,c239172_g1,c99755_g3,c118370_g1,c80785_g1,c90570_g1,c101576_g1,c119432_g1,c91371_g3,c65688_g1,c194655_g1,c177449_g1,c89187_g7,c104940_g1,c102398_g1,c80400_g1,c78770_g1,c201051_g1,…
Environmental Information Processing	Signal transduction	MAPK signaling pathway	ko04010	476	c245135_g1,c88649_g1,c94284_g1,c86841_g1,c54935_g1,c93201_g4,c81755_g2,c80617_g1,c94434_g3,c93192_g1,c97684_g1,c92020_g2,c81404_g1,c133715_g1,c100229_g3,c130278_g1,c123497_g1,c100163_g3,c186608_g1,c174794_g1,c156279_g1,c95221_g2,c12405_g1,c101895_g3,c163724_g1,c58767_g1,c83892_g1,c94227_g2,c237625_g1,c71139_g1,c91605_g1,c19815_g1,c156252_g1,c70130_g2,c238231_g1,c86072_g2,c131812_g1,c229892_g1,c88…
Environmental Information Processing	Signaling molecules and interaction	Neuroactive ligand-receptor interaction	ko04080	468	c183605_g1,c95499_g1,c120247_g1,c230767_g1,c160851_g1,c61347_g1,c195072_g1,c72753_g2,c163208_g1,c163818_g1,c212383_g1,c99775_g1,c176145_g1,c75649_g2,c255124_g1,c153124_g1,c84197_g3,c100330_g2,c245156_g1,c53969_g1,c112271_g1,c156571_g1,c90702_g2,c90144_g1,c112734_g1,c88162_g1,c186260_g1,c73536_g1,c257363_g1,c97953_g1,c43122_g1,c132044_g1,c65606_g1,c52050_g2,c134413_g1,c44235_g1,c152931_g1,c97839_g…
Cellular Processes	Cellular commiunity	Focal adhesion	ko04510	458	c222574_g1,c200784_g1,c90901_g1,c97502_g6,c7083_g1,c88450_g1,c93617_g6,c182353_g1,c100833_g1,c99868_g6,c101557_g4,c98460_g1,c99868_g3,c35569_g1,c94227_g1,c204200_g1,c101102_g2,c173359_g1,c87478_g2,c136120_g1,c85753_g1,c121556_g1,c101905_g4,c253689_g1,c98611_g4,c84576_g1,c97831_g2,c86184_g2,c255507_g1,c115405_g1,c98355_g2,c243086_g1,c58881_g1,c42414_g1,c80124_g1,c77957_g1,c140918_g1,c246317_g1,c99…
Environmental Information Processing	Signal transduction	cGMP - PKG signaling pathway	ko04022	448	c86184_g2,c65492_g1,c49298_g1,c227604_g1,c253931_g1,c58686_g1,c98611_g4,c97831_g2,c74313_g2,c66411_g1,c79155_g1,c75565_g2,c63382_g1,c84928_g2,c101429_g1,c101823_g1,c101914_g2,c100640_g1,c101102_g2,c89829_g1,c31694_g1,c85122_g1,c55672_g2,c97502_g6,c15207_g1,c63246_g1,c100968_g1,c85518_g1,c194600_g1,c147943_g1,c75569_g1,c158553_g1,c64194_g2,c27098_g1,c79387_g1,c219405_g1,c133123_g1,c86195_g1,c16614…
Organismal Systems	Circulatory system	Adrenergic signaling in cardiomyocytes	ko04261	441	c86230_g3,c230491_g1,c187991_g1,c96355_g1,c96923_g6,c93526_g4,c31293_g1,c120945_g1,c69577_g2,c8448_g1,c101576_g2,c100578_g2,c91371_g3,c194655_g1,c98600_g1,c215161_g1,c177449_g1,c89187_g7,c243001_g1,c64845_g2,c109894_g1,c99755_g3,c118370_g1,c100516_g2,c101576_g1,c4467_g1,c57962_g1,c92452_g2,c61460_g2,c95561_g2,c127735_g1,c102398_g1,c78770_g1,c23604_g1,c71419_g1,c75713_g1,c96790_g4,c63543_g1,c55069…
Cellular Processes	Transport and catabolism	Endocytosis	ko04144	427	c4523_g1,c133239_g1,c95118_g1,c101850_g2,c95579_g1,c87471_g2,c137674_g1,c166905_g1,c100782_g1,c47065_g1,c82497_g1,c41619_g2,c100552_g2,c96892_g5,c81957_g1,c89520_g1,c56988_g1,c94835_g1,c90552_g1,c100715_g1,c75897_g1,c160837_g1,c82854_g1,c18635_g1,c92377_g1,c198296_g1,c242384_g1,c100106_g1,c98233_g1,c94274_g1,c99013_g3,c74026_g1,c98065_g1,c27937_g1,c96752_g1,c97937_g7,c92649_g1,c74344_g4,c93420_g2…
Environmental Information Processing	Signal transduction	Rap1 signaling pathway	ko04015	406	c215807_g1,c97831_g1,c75991_g1,c81149_g1,c171812_g1,c234962_g1,c131049_g1,c89838_g2,c100218_g1,c87619_g1,c92617_g1,c94301_g1,c140415_g1,c100897_g1,c70660_g1,c101456_g2,c85362_g1,c79545_g1,c99193_g2,c90065_g1,c91033_g3,c262169_g1,c99853_g1,c59771_g1,c99213_g1,c65177_g1,c64845_g1,c90374_g1,c87199_g2,c79516_g1,c4593_g1,c88281_g1,c43075_g1,c76223_g2,c89205_g1,c88818_g1,c93542_g1,c5624_g1,c99749_g2,c1…
Cellular Processes	Cell motility	Regulation of actin cytoskeleton	ko04810	396	c102398_g1,c29660_g1,c80400_g1,c88606_g1,c95565_g1,c85873_g1,c97617_g3,c72420_g1,c10563_g1,c4467_g1,c82570_g1,c96378_g3,c88764_g5,c80529_g1,c101755_g1,c62352_g1,c75339_g1,c47867_g1,c101815_g1,c21572_g1,c93806_g2,c90128_g2,c71095_g1,c78428_g1,c202810_g1,c88670_g1,c87876_g1,c188099_g1,c120945_g1,c72278_g1,c95542_g3,c99865_g1,c238731_g1,c85962_g1,c241355_g1,c79290_g1,c101670_g1,c80852_g1,c43882_g2,c…
Organismal Systems	Endocrine system	Oxytocin signaling pathway	ko04921	396	c96923_g2,c165085_g1,c89592_g1,c95062_g2,c97331_g1,c66268_g1,c98065_g1,c216889_g1,c89283_g2,c52661_g1,c179391_g1,c12094_g1,c36777_g1,c72106_g1,c199420_g1,c10728_g1,c87941_g1,c250206_g1,c100481_g2,c100107_g2,c169156_g1,c238136_g1,c71370_g1,c131817_g1,c82037_g1,c20391_g1,c91048_g2,c95062_g1,c66268_g2,c203836_g1,c97815_g2,c194059_g1,c201408_g1,c58863_g1,c116422_g1,c34758_g1,c96844_g2,c136760_g1,c108…
Genetic Information Processing	Translation	Ribosome	ko03010	377	c146302_g1,c156564_g1,c8039_g1,c182740_g1,c59097_g1,c199749_g1,c11272_g1,c47115_g1,c193935_g1,c145250_g1,c125501_g1,c250700_g1,c102692_g1,c25385_g1,c44446_g1,c64330_g1,c94120_g1,c127433_g1,c42558_g1,c88436_g1,c151247_g1,c181574_g1,c237253_g1,c237803_g1,c54950_g1,c160087_g1,c261131_g1,c21529_g1,c157433_g1,c155103_g1,c142317_g1,c167014_g1,c22234_g1,c53072_g1,c236009_g1,c51057_g1,c176486_g1,c162737_…
Cellular Processes	Cellular commiunity	Tight junction	ko04530	344	c87148_g1,c79197_g1,c90723_g1,c95542_g4,c69955_g1,c85353_g1,c94421_g1,c101295_g1,c81614_g1,c238262_g1,c57864_g1,c81149_g3,c101628_g1,c33331_g1,c45375_g1,c94441_g3,c264106_g1,c68725_g1,c223816_g1,c97647_g1,c67815_g1,c89752_g1,c186743_g1,c84317_g1,c184973_g1,c84964_g2,c198339_g1,c67815_g2,c94290_g6,c185591_g1,c93640_g2,c100229_g3,c92886_g1,c88306_g4,c258860_g1,c137391_g1,c98262_g2,c175432_g1,c10010…
Environmental Information Processing	Signal transduction	Ras signaling pathway	ko04014	340	c84530_g1,c91816_g3,c79363_g1,c83464_g2,c11648_g1,c170943_g1,c181966_g1,c95347_g1,c98850_g1,c96867_g1,c75921_g1,c99482_g1,c93602_g1,c101481_g4,c98645_g2,c50194_g1,c80164_g1,c97401_g2,c77521_g1,c91365_g2,c253918_g1,c85416_g1,c92465_g1,c100137_g2,c97815_g4,c169679_g1,c93746_g2,c75073_g1,c77770_g1,c185299_g1,c99263_g2,c99942_g1,c47867_g1,c21333_g1,c71095_g1,c81370_g1,c202810_g1,c88670_g1,c92873_g1,c…
Organismal Systems	Circulatory system	Cardiac muscle contraction	ko04260	321	c91371_g2,c78357_g1,c74093_g1,c19319_g1,c203956_g1,c261243_g1,c195176_g1,c107428_g1,c109794_g1,c216742_g1,c95561_g4,c167366_g1,c91961_g1,c101092_g3,c98958_g1,c27098_g2,c91371_g8,c142841_g1,c165982_g1,c72228_g1,c137057_g1,c5912_g1,c132170_g1,c106636_g1,c31923_g1,c60090_g2,c87456_g1,c95995_g2,c93177_g1,c74076_g1,c247897_g1,c92490_g3,c233386_g1,c253931_g1,c58686_g1,c71865_g1,c66411_g1,c74313_g2,c863…
Organismal Systems	Environmental adaptation	Circadian entrainment	ko04713	306	c2331_g1,c123640_g1,c120655_g1,c71463_g3,c116422_g1,c34758_g1,c8566_g1,c248698_g1,c40233_g2,c194125_g1,c102425_g1,c16696_g1,c10841_g1,c20391_g1,c82037_g1,c131817_g1,c169156_g1,c71370_g1,c159911_g1,c194059_g1,c200551_g1,c203836_g1,c66268_g2,c89590_g4,c199420_g1,c72106_g1,c67712_g1,c12094_g1,c70538_g1,c250206_g1,c216889_g1,c66268_g1,c63436_g1,c165085_g1,c99625_g2,c42105_g1,c55599_g2,c94271_g1,c2135…
Organismal Systems	Endocrine system	Thyroid hormone signaling pathway	ko04919	295	c89893_g1,c93762_g1,c97502_g6,c109718_g1,c99930_g2,c92498_g1,c101557_g4,c101914_g2,c101102_g2,c63382_g1,c92273_g1,c84928_g2,c98611_g4,c97831_g2,c74313_g2,c91266_g1,c75565_g2,c86184_g2,c122486_g1,c42414_g1,c80124_g1,c94509_g4,c99482_g2,c101266_g3,c23400_g1,c216014_g1,c4108_g1,c93452_g3,c51032_g1,c38491_g1,c97250_g7,c99954_g3,c77711_g2,c91371_g6,c133123_g1,c86394_g1,c99188_g1,c27098_g1,c76223_g2,c1…
Organismal Systems	Circulatory system	Vascular smooth muscle contraction	ko04270	289	c130111_g1,c100683_g3,c97226_g1,c157223_g1,c96658_g1,c92460_g1,c168350_g1,c33803_g1,c101597_g1,c88900_g1,c135086_g1,c117898_g1,c3679_g1,c171000_g1,c173310_g1,c92799_g3,c136157_g1,c175924_g1,c57962_g2,c98648_g1,c94024_g2,c253446_g1,c77995_g3,c88923_g1,c76982_g1,c243113_g1,c104774_g1,c76325_g1,c69971_g2,c89283_g2,c216889_g1,c143283_g1,c98065_g1,c63436_g1,c89592_g1,c63737_g1,c96923_g2,c95542_g1,c165…
Metabolism	Energy metabolism	Oxidative phosphorylation	ko00190	288	c97022_g1,c165893_g1,c179088_g1,c233386_g1,c71865_g1,c71386_g2,c159219_g1,c154772_g1,c241011_g1,c258881_g1,c76139_g1,c75764_g1,c115565_g1,c213693_g1,c188872_g1,c187531_g1,c249918_g1,c238761_g1,c101023_g1,c27815_g1,c62823_g1,c174230_g1,c74287_g1,c233855_g1,c173102_g1,c4862_g1,c249136_g1,c217519_g1,c253579_g1,c145665_g1,c181682_g1,c76884_g1,c212634_g1,c247563_g1,c103720_g1,c224727_g1,c62524_g1,c137…
Organismal Systems	Nervous system	Dopaminergic synapse	ko04728	285	c88900_g1,c217901_g1,c40463_g2,c98011_g3,c92460_g1,c157223_g1,c171629_g1,c100683_g3,c83844_g1,c185863_g1,c94349_g1,c117898_g1,c91840_g3,c89187_g6,c194076_g1,c57962_g2,c87851_g5,c50831_g2,c29959_g2,c136157_g1,c98303_g3,c101731_g1,c20376_g1,c87147_g2,c76325_g1,c104774_g1,c97705_g2,c234913_g1,c85353_g4,c80617_g2,c80896_g1,c86184_g1,c89592_g1,c91113_g1,c42105_g1,c96923_g2,c216889_g1,c66268_g1,c96055_…
Organismal Systems	Development	Axon guidance	ko04360	280	c100179_g2,c79197_g1,c45451_g1,c96831_g4,c31782_g1,c238193_g1,c101324_g3,c187497_g1,c23392_g1,c164908_g1,c87909_g2,c34029_g1,c99605_g4,c45469_g1,c78581_g2,c86509_g1,c93000_g1,c97325_g5,c4606_g1,c97362_g3,c229892_g1,c81535_g2,c86676_g1,c44343_g1,c72316_g1,c86460_g1,c97212_g1,c75310_g1,c92215_g2,c29395_g1,c98876_g1,c88900_g4,c80442_g1,c32173_g1,c97125_g1,c100163_g3,c93305_g1,c100651_g1,c81667_g2,c9…
Organismal Systems	Nervous system	Glutamatergic synapse	ko04724	279	c31870_g1,c82037_g1,c197207_g1,c71370_g1,c12597_g1,c88969_g1,c131817_g1,c94007_g2,c2331_g1,c80596_g1,c71463_g3,c98233_g1,c186579_g1,c102425_g1,c194125_g1,c248698_g1,c159405_g1,c74738_g1,c216889_g1,c42105_g1,c165085_g1,c213502_g1,c65401_g1,c57143_g1,c199420_g1,c110409_g1,c95806_g1,c145072_g1,c98288_g9,c256738_g1,c12094_g1,c67712_g1,c84197_g1,c250206_g1,c70538_g1,c253904_g1,c94024_g2,c57962_g2,c508…
Organismal Systems	Immune system	Platelet activation	ko04611	278	c91246_g5,c14040_g1,c41365_g1,c89418_g1,c227884_g1,c245815_g1,c88299_g2,c239701_g1,c82192_g1,c83306_g1,c73806_g1,c30386_g1,c92460_g3,c80617_g1,c89434_g1,c167365_g1,c97784_g1,c83306_g3,c98611_g2,c86707_g1,c241351_g1,c100477_g1,c81149_g3,c95691_g2,c76101_g1,c194968_g1,c244330_g1,c31280_g1,c184134_g1,c82476_g2,c248557_g1,c159565_g1,c65295_g1,c78581_g2,c245058_g1,c95567_g3,c162994_g1,c105656_g1,c8487…
Organismal Systems	Nervous system	Cholinergic synapse	ko04725	275	c95347_g1,c96867_g1,c11728_g1,c57005_g1,c70901_g1,c97687_g2,c15614_g1,c98645_g2,c214376_g1,c89187_g5,c75921_g1,c99482_g1,c78581_g1,c102650_g1,c79177_g1,c96066_g1,c92792_g1,c94889_g2,c89445_g1,c78470_g2,c88950_g1,c85416_g1,c82575_g2,c95384_g1,c143176_g1,c254969_g1,c194542_g1,c95617_g1,c103274_g1,c215621_g1,c89155_g1,c72630_g1,c97815_g4,c60561_g1,c258616_g1,c96560_g2,c119026_g1,c71419_g2,c94721_g2,…
Genetic Information Processing	Folding, sorting and degradation	Protein processing in endoplasmic reticulum	ko04141	253	c94835_g2,c98282_g1,c83249_g1,c249525_g1,c90626_g1,c67979_g1,c100189_g3,c98355_g2,c95672_g2,c90885_g1,c97126_g1,c50194_g1,c99060_g2,c100580_g2,c82728_g3,c96075_g3,c75152_g1,c87712_g1,c98460_g1,c259906_g1,c204200_g1,c98813_g2,c100189_g1,c202025_g1,c96555_g1,c101134_g1,c33927_g1,c88950_g1,c212386_g1,c89814_g1,c230289_g1,c74344_g1,c95098_g2,c192643_g1,c138924_g1,c81204_g1,c92369_g1,c83957_g1,c76407_…
Organismal Systems	Endocrine system	Insulin secretion	ko04911	250	c91477_g3,c130111_g1,c100683_g3,c157223_g1,c98751_g3,c73348_g2,c18500_g1,c190645_g1,c160929_g1,c158831_g1,c88900_g1,c163814_g1,c105656_g1,c135086_g1,c127909_g1,c162221_g1,c98751_g1,c117898_g1,c3679_g1,c87195_g1,c19657_g1,c218012_g1,c83844_g1,c30914_g1,c264177_g1,c165361_g1,c70915_g1,c82514_g1,c75663_g1,c136157_g1,c91361_g1,c255080_g1,c76385_g2,c25718_g1,c57962_g2,c61126_g1,c73348_g1,c89187_g6,c10…
Organismal Systems	Immune system	Chemokine signaling pathway	ko04062	244	c57962_g2,c92523_g1,c29558_g1,c76385_g2,c241554_g1,c87513_g1,c74665_g1,c58357_g1,c98303_g3,c255080_g1,c95742_g1,c88268_g1,c95798_g2,c96874_g1,c113850_g1,c85084_g1,c76982_g1,c86709_g1,c87147_g2,c91490_g1,c80412_g1,c80617_g2,c83686_g1,c83448_g2,c95347_g2,c97815_g3,c99193_g1,c158400_g1,c81014_g2,c88900_g1,c91599_g1,c100683_g3,c73013_g1,c130111_g1,c83640_g1,c83686_g3,c80389_g1,c98011_g3,c78785_g1,c83…
Organismal Systems	Endocrine system	Insulin signaling pathway	ko04910	236	c93881_g1,c58839_g2,c91677_g2,c98736_g4,c78274_g1,c98654_g1,c90337_g1,c83574_g2,c213577_g1,c99013_g4,c109894_g1,c101146_g1,c64845_g2,c149783_g1,c82331_g2,c101481_g1,c96923_g6,c101520_g2,c98913_g3,c94781_g1,c89920_g5,c21175_g1,c20547_g1,c99566_g1,c120945_g1,c157925_g1,c43075_g1,c90618_g1,c101154_g1,c93526_g4,c93261_g1,c64845_g1,c101169_g1,c96578_g1,c21572_g1,c102112_g1,c98664_g2,c90065_g1,c78428_g…
Organismal Systems	Nervous system	Retrograde endocannabinoid signaling	ko04723	235	c165085_g1,c42105_g1,c95610_g3,c174794_g1,c132490_g1,c241351_g1,c74738_g1,c130278_g1,c216889_g1,c225768_g1,c95799_g1,c233873_g1,c100910_g2,c96156_g1,c132968_g1,c92460_g3,c86841_g1,c245135_g1,c88299_g2,c227884_g1,c145072_g1,c67712_g1,c110409_g1,c42809_g1,c199420_g1,c238231_g1,c74881_g2,c237625_g1,c91326_g1,c118397_g1,c91852_g2,c250206_g1,c182160_g1,c29959_g1,c131817_g1,c25956_g1,c71370_g1,c245058_…
Environmental Information Processing	Signal transduction	Hippo signaling pathway	ko04390	232	c90889_g2,c194972_g1,c98710_g5,c55472_g1,c100516_g2,c86890_g1,c84633_g2,c83429_g2,c44933_g1,c90438_g2,c54865_g1,c241882_g1,c100223_g2,c67988_g1,c82497_g2,c89489_g1,c89859_g1,c88281_g1,c76223_g2,c21175_g1,c95827_g1,c76223_g5,c33653_g1,c76347_g1,c95757_g1,c84006_g1,c101050_g1,c40830_g1,c254157_g1,c100995_g2,c67734_g2,c97826_g2,c97826_g4,c96923_g6,c184644_g1,c84516_g1,c133352_g1,c187319_g1,c21572_g1…
Environmental Information Processing	Signal transduction	HIF-1 signaling pathway	ko04066	230	c239717_g1,c83593_g1,c80626_g1,c93044_g2,c72106_g1,c98266_g3,c114320_g1,c96180_g1,c98266_g2,c92976_g5,c51772_g1,c96007_g1,c98266_g1,c100861_g1,c92469_g1,c10728_g1,c215571_g1,c160964_g1,c66268_g1,c98611_g2,c165085_g1,c94971_g1,c86184_g1,c61778_g1,c241543_g1,c93201_g4,c80617_g1,c218095_g1,c31387_g1,c213548_g1,c77711_g1,c93957_g1,c83567_g2,c97461_g1,c96272_g2,c134184_g1,c244330_g1,c80921_g1,c75313_g…
Cellular Processes	Cellular commiunity	Signaling pathways regulating pluripotency of stem cells	ko04550	228	c63834_g2,c94376_g2,c89375_g1,c97815_g4,c44699_g1,c88175_g2,c98746_g1,c189064_g1,c66196_g1,c97502_g6,c85416_g1,c94833_g2,c101444_g2,c86184_g2,c251026_g1,c98611_g4,c94774_g4,c97831_g2,c100705_g2,c96369_g1,c84903_g2,c80200_g2,c99063_g2,c91446_g3,c70401_g2,c95578_g6,c75921_g1,c222314_g1,c99482_g1,c216014_g1,c89141_g1,c78469_g1,c96867_g1,c226153_g1,c99482_g2,c42414_g1,c98710_g4,c80124_g1,c97650_g1,c1…
Environmental Information Processing	Signal transduction	FoxO signaling pathway	ko04068	227	c98266_g7,c158212_g1,c235338_g1,c129654_g1,c50194_g1,c71160_g1,c95678_g1,c86184_g2,c97831_g2,c98611_g4,c91266_g1,c55672_g2,c67803_g1,c85416_g1,c83941_g1,c100397_g2,c97502_g6,c84671_g1,c94527_g2,c89088_g1,c89874_g1,c55672_g1,c204200_g1,c69503_g1,c98460_g1,c91695_g2,c185299_g1,c97815_g4,c91801_g1,c77711_g2,c90966_g1,c73257_g1,c93856_g1,c97185_g2,c66776_g1,c66105_g1,c211105_g1,c96941_g1,c97950_g1,c9…
Environmental Information Processing	Signaling molecules and interaction	Cell adhesion molecules (CAMs)	ko04514	227	c213082_g1,c101561_g1,c146726_g1,c90125_g1,c80313_g1,c48688_g1,c92002_g1,c249548_g1,c40876_g1,c102708_g1,c6397_g1,c98011_g2,c22042_g1,c88017_g1,c143329_g1,c167876_g1,c176136_g1,c78333_g2,c60984_g1,c96125_g1,c98304_g1,c99353_g1,c134630_g1,c183553_g1,c85685_g1,c184985_g1,c220270_g1,c100450_g1,c93410_g1,c132679_g1,c88967_g3,c89389_g2,c93388_g1,c249237_g1,c87363_g1,c103857_g1,c98634_g1,c57249_g1,c965…
Environmental Information Processing	Signal transduction	Wnt signaling pathway	ko04310	226	c20542_g1,c95751_g2,c94717_g6,c88900_g1,c88175_g1,c101099_g1,c88086_g2,c100683_g3,c85939_g1,c98266_g4,c82767_g1,c99581_g1,c47262_g1,c118110_g1,c99238_g1,c100017_g4,c88751_g1,c97273_g1,c63172_g1,c127909_g1,c168174_g1,c117898_g1,c100865_g1,c98637_g4,c76385_g2,c87851_g5,c25718_g1,c57962_g2,c54148_g1,c89532_g1,c44469_g1,c89187_g6,c100253_g3,c96719_g1,c96710_g1,c89532_g2,c156831_g1,c76223_g4,c96719_g2…
Metabolism	Nucleotide metabolism	Purine metabolism	ko00230	222	c1001_g1,c213393_g1,c88434_g1,c96755_g2,c195315_g1,c89880_g1,c99247_g1,c241351_g1,c83877_g1,c130262_g1,c94613_g1,c91038_g1,c84152_g1,c78599_g1,c250206_g1,c95361_g1,c135232_g1,c70993_g1,c219950_g1,c239701_g1,c71924_g1,c83285_g1,c227884_g1,c88183_g1,c118434_g1,c95128_g1,c82015_g1,c87487_g1,c245058_g1,c94954_g2,c201719_g1,c101680_g1,c89250_g1,c131817_g1,c126238_g1,c11146_g1,c212768_g1,c98643_g2,c949…
Organismal Systems	Endocrine system	Estrogen signaling pathway	ko04915	220	c87513_g1,c95951_g3,c92523_g1,c76385_g2,c241554_g1,c118876_g1,c246_g1,c98303_g3,c76982_g1,c2683_g1,c76325_g1,c91490_g1,c96874_g1,c113850_g1,c220853_g1,c97815_g3,c79177_g4,c35702_g1,c12104_g1,c80617_g2,c88900_g1,c95133_g1,c158400_g1,c156411_g1,c81014_g2,c115718_g1,c80389_g1,c92460_g1,c79177_g2,c171629_g1,c73013_g1,c120247_g1,c157223_g1,c91477_g3,c130111_g1,c101481_g3,c40953_g1,c83844_g1,c235724_g1…
Environmental Information Processing	Signal transduction	AMPK signaling pathway	ko04152	219	c96334_g1,c157925_g1,c99566_g1,c120945_g1,c101154_g1,c201324_g1,c221204_g1,c101520_g2,c96450_g1,c95062_g6,c83429_g2,c83574_g2,c97897_g1,c99755_g3,c100516_g2,c94931_g3,c109894_g1,c101146_g1,c12350_g1,c98736_g4,c12342_g1,c98600_g1,c71396_g1,c57077_g1,c97831_g1,c81149_g1,c93401_g1,c86310_g1,c102398_g1,c99566_g2,c95581_g1,c61460_g2,c92452_g2,c67046_g1,c92567_g1,c211223_g1,c4467_g1,c89027_g1,c253206_g…
Organismal Systems	Digestive system	Pancreatic secretion	ko04972	218	c51032_g1,c93452_g3,c227721_g1,c97687_g2,c214376_g1,c4990_g2,c129921_g1,c41083_g1,c221045_g1,c23400_g1,c99708_g3,c71434_g1,c181966_g1,c95347_g1,c109142_g1,c88774_g1,c44144_g1,c100354_g3,c11728_g1,c20471_g1,c94509_g4,c9827_g1,c27098_g1,c86195_g1,c133123_g1,c73207_g1,c79177_g1,c93713_g1,c91371_g6,c79177_g3,c97250_g7,c237236_g1,c95617_g1,c101557_g4,c184186_g1,c246786_g1,c72630_g1,c89155_g1,c184123_g…
Metabolism	Overview	Carbon metabolism	ko01200	216	c167313_g1,c215571_g1,c80070_g1,c75078_g2,c187015_g1,c195315_g1,c93861_g1,c74194_g1,c218095_g1,c96394_g2,c63437_g2,c93957_g1,c96651_g1,c64957_g2,c87926_g1,c157237_g1,c83285_g1,c80626_g1,c99738_g3,c254999_g1,c84152_g1,c92565_g3,c92469_g1,c97201_g6,c92483_g1,c87772_g1,c87713_g2,c97180_g1,c161203_g1,c212032_g1,c212889_g1,c146759_g1,c132825_g1,c78095_g2,c96272_g2,c134184_g1,c99702_g4,c101080_g1,c7354…
Organismal Systems	Nervous system	GABAergic synapse	ko04727	214	c86752_g1,c189035_g1,c184149_g1,c98288_g3,c158882_g1,c158553_g1,c26057_g1,c91840_g2,c147943_g1,c94124_g1,c68332_g2,c20471_g1,c57005_g1,c11728_g1,c62558_g1,c98288_g4,c101488_g1,c87199_g3,c95347_g1,c95589_g1,c71434_g1,c98645_g2,c214376_g1,c95492_g1,c101429_g1,c109083_g1,c113841_g1,c258616_g1,c79689_g2,c64060_g2,c60561_g1,c86354_g1,c71419_g2,c86500_g1,c177563_g1,c253931_g1,c95908_g1,c74881_g4,c94754…
Organismal Systems	Immune system	Leukocyte transendothelial migration	ko04670	212	c85416_g1,c90733_g2,c101557_g4,c31694_g1,c99646_g3,c88450_g1,c93617_g6,c79008_g1,c97815_g4,c78240_g1,c94238_g1,c85122_g1,c87478_g2,c258616_g1,c95710_g2,c97401_g2,c92273_g1,c86119_g2,c66654_g2,c91590_g1,c59485_g1,c98611_g4,c93410_g4,c97831_g2,c96867_g1,c99872_g1,c95347_g1,c99482_g2,c181966_g1,c58881_g1,c42414_g1,c80124_g1,c80313_g1,c101561_g1,c88017_g1,c98011_g2,c86619_g1,c99482_g1,c87062_g1,c8876…
Environmental Information Processing	Signal transduction	Sphingolipid signaling pathway	ko04071	205	c100683_g3,c40463_g2,c80389_g1,c99036_g1,c82521_g1,c130038_g1,c80164_g2,c81014_g2,c101482_g3,c87037_g3,c211217_g1,c98518_g1,c97082_g1,c91840_g3,c95567_g3,c93099_g1,c73690_g2,c117898_g1,c85928_g1,c90238_g2,c82345_g1,c62639_g1,c79388_g1,c98731_g2,c98303_g3,c215297_g1,c100109_g1,c255080_g1,c83638_g1,c16135_g1,c241554_g1,c87851_g5,c87228_g1,c57962_g2,c92523_g1,c95951_g3,c90687_g1,c94482_g1,c119877_g1…
Organismal Systems	Endocrine system	GnRH signaling pathway	ko04912	203	c76101_g1,c95691_g2,c40233_g2,c98233_g1,c92976_g4,c68403_g1,c100477_g1,c94369_g3,c97553_g1,c97055_g4,c79197_g1,c45208_g2,c194968_g1,c201408_g1,c92068_g4,c66268_g2,c245058_g1,c82037_g1,c45208_g1,c173083_g1,c131817_g1,c132010_g1,c91326_g1,c92976_g5,c250206_g1,c237625_g1,c184973_g1,c83892_g1,c199420_g1,c238231_g1,c94584_g1,c86064_g1,c239717_g1,c88299_g2,c72106_g1,c227884_g1,c36777_g1,c88034_g1,c2386…
Organismal Systems	Nervous system	Neurotrophin signaling pathway	ko04722	202	c93642_g1,c97709_g2,c97815_g3,c80617_g2,c101254_g1,c35702_g1,c186757_g1,c20376_g1,c212856_g1,c91816_g2,c76982_g1,c85084_g1,c83530_g1,c95159_g2,c63831_g1,c88268_g1,c91196_g1,c89187_g6,c95951_g3,c89168_g1,c87513_g1,c241554_g1,c97468_g5,c92523_g1,c25718_g1,c87851_g5,c95219_g2,c127909_g1,c97082_g1,c83844_g1,c84878_g1,c101481_g3,c79388_g1,c97229_g1,c98887_g3,c214331_g1,c82345_g1,c74371_g1,c235724_g1,c…
Organismal Systems	Immune system	Fc gamma R-mediated phagocytosis	ko04666	201	c202810_g1,c97061_g2,c244586_g1,c77650_g3,c100229_g2,c98301_g2,c79226_g1,c88738_g1,c90065_g1,c89482_g1,c57962_g1,c72420_g1,c99193_g2,c4467_g1,c100923_g1,c213684_g1,c87619_g1,c85873_g1,c93521_g1,c102398_g1,c80400_g1,c81149_g1,c78147_g1,c97831_g1,c92671_g1,c65688_g1,c97846_g2,c100112_g3,c104827_g1,c243001_g1,c91185_g1,c109894_g1,c89352_g1,c93027_g2,c101557_g3,c201557_g1,c101186_g1,c101048_g1,c96355…
Organismal Systems	Nervous system	Serotonergic synapse	ko04726	201	c97019_g1,c91490_g1,c87147_g2,c76325_g1,c104774_g1,c243113_g1,c76982_g1,c74881_g1,c113850_g1,c33061_g1,c95347_g2,c99692_g1,c83448_g2,c167402_g1,c79177_g4,c105439_g1,c76385_g2,c91248_g1,c94024_g2,c92523_g1,c57962_g2,c132044_g1,c82514_g1,c75663_g1,c99030_g5,c255080_g1,c91361_g1,c136157_g1,c98303_g3,c84920_g1,c92799_g3,c98486_g2,c97687_g1,c114232_g1,c82345_g1,c242636_g1,c19657_g1,c93391_g1,c117898_g…
Organismal Systems	Sensory system	Inflammatory mediator regulation of TRP channels	ko04750	200	c41365_g1,c12094_g1,c227884_g1,c88299_g2,c72106_g1,c239717_g1,c10728_g1,c184973_g1,c250206_g1,c92976_g5,c91326_g1,c96923_g2,c157417_g1,c89592_g1,c92886_g1,c66268_g1,c98611_g2,c241351_g1,c31387_g1,c84244_g1,c92460_g3,c244330_g1,c194968_g1,c94369_g3,c136760_g1,c100477_g1,c160837_g1,c68403_g1,c92976_g4,c76101_g1,c40233_g2,c95691_g2,c100107_g2,c131817_g1,c76056_g2,c245058_g1,c66268_g2,c97815_g2,c6813…
Cellular Processes	Cell growth and death	Oocyte meiosis	ko04114	199	c98047_g3,c69821_g2,c98731_g2,c156831_g1,c89187_g6,c97468_g5,c76385_g2,c25718_g1,c94517_g1,c85353_g4,c88629_g1,c88562_g1,c79177_g4,c35702_g1,c101089_g1,c94425_g2,c20376_g1,c98318_g5,c76982_g1,c96909_g2,c76325_g1,c93416_g3,c95244_g1,c91585_g1,c96874_g1,c79410_g1,c40463_g2,c79177_g2,c69388_g1,c92460_g1,c130111_g1,c97468_g1,c79759_g1,c88900_g1,c97185_g1,c81014_g2,c236078_g1,c93099_g1,c3679_g1,c10565…
Organismal Systems	Digestive system	Salivary secretion	ko04970	198	c71434_g1,c99708_g3,c23400_g1,c16323_g1,c258926_g1,c129921_g1,c214376_g1,c86117_g1,c51032_g1,c97687_g2,c99667_g1,c96538_g1,c94509_g4,c20471_g1,c9827_g1,c11728_g1,c83890_g1,c44144_g1,c95347_g1,c133123_g1,c86195_g1,c64194_g2,c27098_g1,c79177_g3,c60275_g2,c91371_g6,c77217_g1,c101138_g1,c92571_g2,c79177_g1,c82623_g1,c72630_g1,c89155_g1,c101557_g4,c95617_g1,c100968_g1,c95384_g1,c98484_g1,c143176_g1,c2…
Cellular Processes	Transport and catabolism	Phagosome	ko04145	195	c20600_g2,c100028_g1,c97715_g1,c94648_g2,c89796_g1,c117797_g1,c85012_g1,c71386_g1,c73562_g1,c88638_g2,c95451_g1,c90132_g2,c41573_g1,c100117_g2,c98736_g3,c101233_g1,c93938_g3,c59620_g1,c81389_g2,c90690_g2,c170854_g1,c89638_g1,c161021_g1,c93096_g4,c82016_g2,c97105_g4,c68997_g2,c131794_g1,c92717_g1,c61763_g2,c215335_g1,c91568_g1,c1653_g1,c83751_g1,c180679_g1,c85819_g1,c97220_g1,c85397_g2,c65803_g1,c…
Genetic Information Processing	Translation	RNA transport	ko03013	195	c242978_g1,c96010_g1,c77075_g1,c218067_g1,c107274_g1,c76659_g1,c39868_g1,c61974_g1,c198018_g1,c86095_g1,c88351_g1,c240742_g1,c33259_g1,c93695_g1,c131731_g1,c82675_g1,c70604_g1,c53323_g1,c100963_g1,c141509_g1,c186059_g1,c255871_g1,c69915_g1,c95702_g1,c77231_g1,c80844_g1,c98765_g1,c86452_g1,c95001_g1,c91696_g1,c89770_g2,c101624_g1,c212338_g1,c92356_g1,c255945_g1,c72164_g1,c101427_g1,c57441_g1,c9229…
Organismal Systems	Endocrine system	Glucagon signaling pathway	ko04922	195	c83574_g2,c99755_g3,c83593_g2,c12350_g1,c64845_g2,c239546_g1,c82331_g2,c98736_g4,c58839_g2,c89187_g7,c78470_g3,c78274_g1,c91266_g2,c116586_g1,c176951_g1,c78470_g1,c100578_g2,c96334_g1,c43075_g1,c99566_g1,c157925_g1,c93526_g4,c101520_g2,c88427_g1,c102112_g1,c89027_g1,c94081_g5,c92460_g2,c98664_g2,c138088_g1,c102059_g1,c64845_g1,c96412_g3,c41785_g1,c19779_g1,c72756_g1,c89187_g1,c93706_g1,c157980_g1…
Environmental Information Processing	Signaling molecules and interaction	ECM-receptor interaction	ko04512	192	c98586_g4,c192574_g1,c188633_g1,c188099_g1,c98476_g1,c97511_g2,c90073_g1,c112066_g1,c239639_g1,c184630_g1,c247674_g1,c262554_g1,c95705_g1,c101588_g1,c91079_g1,c94555_g1,c216167_g1,c149789_g1,c4667_g1,c92426_g1,c94181_g5,c132019_g1,c76653_g1,c93529_g1,c95565_g1,c185221_g1,c100433_g1,c101021_g1,c213391_g1,c54031_g1,c72661_g1,c98267_g1,c58618_g1,c222115_g1,c98115_g1,c89205_g1,c113577_g1,c84314_g1,c2…
Organismal Systems	Endocrine system	Melanogenesis	ko04916	189	c57962_g1,c101456_g2,c99812_g1,c127735_g1,c121000_g1,c95587_g4,c96749_g1,c89838_g2,c2082_g1,c215807_g1,c89187_g1,c41785_g1,c64845_g1,c184644_g1,c82575_g1,c89027_g1,c96355_g1,c100995_g2,c93526_g4,c4593_g1,c76223_g2,c43075_g1,c96334_g1,c95827_g1,c69577_g2,c101576_g2,c76223_g5,c100578_g2,c54865_g1,c116586_g1,c241882_g1,c91266_g2,c243001_g1,c89187_g7,c98710_g5,c19541_g1,c82331_g2,c64845_g2,c55472_g1,…
Cellular Processes	Transport and catabolism	Lysosome	ko04142	186	c109799_g1,c87429_g1,c98860_g2,c93827_g1,c97599_g1,c155739_g1,c94951_g1,c85727_g3,c177340_g1,c93322_g1,c253524_g1,c95773_g2,c97836_g1,c98179_g1,c118787_g1,c99281_g8,c82877_g2,c89694_g1,c86544_g1,c79535_g1,c96229_g1,c100660_g1,c74308_g1,c90563_g1,c81427_g1,c2278_g1,c92494_g4,c163667_g1,c100868_g1,c85727_g2,c11969_g1,c99314_g4,c57122_g1,c99512_g1,c98492_g2,c251159_g1,c99281_g5,c253077_g1,c85329_g1,…
Organismal Systems	Digestive system	Protein digestion and absorption	ko04974	185	c245815_g1,c95358_g1,c85065_g1,c83306_g1,c88965_g1,c2366_g1,c99656_g1,c93860_g1,c211624_g1,c96902_g1,c167365_g1,c137505_g1,c101906_g1,c96902_g2,c83306_g3,c228016_g1,c72538_g1,c41554_g1,c1035_g1,c62616_g1,c97140_g1,c73806_g1,c90599_g1,c90340_g1,c99708_g2,c30386_g1,c119797_g1,c102343_g1,c65120_g3,c94066_g3,c98299_g1,c130306_g1,c99346_g1,c217016_g1,c62721_g1,c96746_g1,c64363_g1,c173037_g1,c91371_g4,…
Cellular Processes	Cellular commiunity	Adherens junction	ko04520	179	c62151_g1,c80647_g1,c79066_g2,c83486_g2,c91313_g1,c93617_g6,c88450_g1,c96734_g2,c97401_g2,c98266_g7,c96369_g1,c94107_g1,c86784_g2,c86119_g2,c78519_g1,c98607_g1,c91266_g1,c204872_g1,c181966_g1,c87199_g3,c48688_g1,c222915_g1,c78469_g1,c94290_g5,c78333_g2,c100001_g3,c88789_g1,c22042_g1,c100765_g1,c78581_g1,c70401_g2,c90819_g2,c77711_g2,c96125_g1,c97259_g3,c90966_g1,c97185_g2,c90496_g1,c89214_g1,c889…
Organismal Systems	Nervous system	Long-term potentiation	ko04720	179	c101254_g1,c35702_g1,c79177_g4,c95347_g2,c113850_g1,c91490_g1,c20376_g1,c76982_g1,c76325_g1,c104774_g1,c255080_g1,c194076_g1,c52050_g2,c76385_g2,c65606_g1,c97468_g5,c57962_g2,c25718_g1,c253904_g1,c92523_g1,c54148_g1,c84127_g1,c95951_g3,c89187_g6,c105439_g1,c127909_g1,c3679_g1,c117898_g1,c114232_g1,c97687_g1,c19657_g1,c82345_g1,c185863_g1,c83844_g1,c84878_g1,c130111_g1,c100683_g3,c120247_g1,c97468…
Cellular Processes	Cellular commiunity	Gap junction	ko04540	177	c79177_g3,c100779_g3,c79177_g1,c214185_g1,c88086_g5,c20471_g1,c94509_g4,c50564_g1,c83890_g1,c11728_g1,c135605_g1,c87199_g3,c95347_g1,c66376_g1,c71434_g1,c216014_g1,c75921_g1,c214376_g1,c99756_g1,c258926_g1,c100765_g1,c101481_g4,c99667_g1,c16624_g1,c97687_g2,c101914_g2,c129654_g1,c101429_g1,c101823_g1,c258616_g1,c53203_g1,c60561_g1,c72734_g1,c158212_g1,c231340_g1,c98860_g3,c119026_g1,c100968_g1,c2…
Environmental Information Processing	Signal transduction	ErbB signaling pathway	ko04012	171	c91816_g3,c85946_g5,c135417_g1,c84530_g1,c93856_g1,c91375_g3,c91888_g3,c97708_g2,c101481_g4,c78109_g1,c89187_g5,c97746_g1,c99966_g1,c75921_g1,c96214_g3,c99482_g1,c216014_g1,c98850_g1,c96867_g1,c87199_g3,c95347_g1,c99482_g2,c42414_g1,c80124_g1,c83464_g2,c77957_g1,c100922_g3,c86184_g2,c121556_g1,c100653_g1,c98611_g4,c97831_g2,c92273_g1,c101102_g2,c50194_g1,c100653_g2,c101557_g4,c185299_g1,c98460_g1…
Organismal Systems	Digestive system	Gastric acid secretion	ko04971	171	c194968_g1,c184611_g1,c100477_g1,c92976_g4,c76101_g1,c40233_g2,c131817_g1,c245058_g1,c66268_g2,c98308_g3,c91371_g4,c95949_g1,c41487_g2,c12094_g1,c227884_g1,c192021_g1,c72106_g1,c88299_g2,c239717_g1,c250206_g1,c92976_g5,c228016_g1,c66268_g1,c241351_g1,c31387_g1,c97140_g1,c41554_g1,c99708_g2,c92460_g3,c76325_g1,c91490_g1,c20376_g1,c96874_g1,c113850_g1,c31179_g1,c95347_g2,c253446_g1,c101092_g5,c7917…
Environmental Information Processing	Signal transduction	Phosphatidylinositol signaling system	ko04070	169	c185486_g1,c92460_g3,c86437_g2,c98315_g2,c98611_g2,c10728_g1,c95332_g4,c101434_g1,c125390_g1,c97237_g2,c87580_g1,c102100_g1,c227258_g1,c162835_g1,c94462_g1,c90690_g2,c87825_g1,c97607_g3,c97815_g2,c87665_g1,c94172_g1,c91742_g1,c136760_g1,c118600_g1,c100060_g4,c100324_g1,c76101_g1,c101600_g3,c244330_g1,c96448_g3,c87148_g1,c92460_g1,c86082_g2,c79177_g2,c95958_g1,c208686_g1,c98292_g1,c100683_g3,c9912…
Genetic Information Processing	Folding, sorting and degradation	Ubiquitin mediated proteolysis	ko04120	166	c90612_g1,c98723_g1,c93056_g1,c99584_g2,c238455_g1,c84179_g1,c101524_g2,c87940_g1,c101409_g3,c71751_g1,c79410_g1,c188990_g1,c78388_g1,c69600_g1,c98516_g1,c96770_g2,c88527_g1,c92246_g1,c82406_g1,c87931_g1,c93416_g3,c94688_g1,c133512_g1,c102137_g1,c60541_g1,c93209_g1,c156831_g1,c89709_g1,c95877_g3,c89149_g1,c228310_g1,c94517_g1,c98847_g1,c81099_g2,c92653_g3,c139824_g1,c114677_g1,c91264_g1,c101868_g…
Organismal Systems	Nervous system	Long-term depression	ko04730	165	c92799_g3,c104347_g1,c98486_g2,c82345_g1,c97687_g1,c114232_g1,c117898_g1,c91840_g3,c84295_g2,c157573_g1,c79759_g1,c33803_g1,c134563_g1,c81014_g2,c97185_g1,c92460_g1,c80389_g1,c115000_g1,c79177_g2,c100787_g2,c120247_g1,c157223_g1,c100683_g3,c186365_g1,c96909_g2,c76325_g1,c76982_g1,c94425_g2,c91490_g1,c113850_g1,c95347_g2,c85353_g4,c211143_g1,c79177_g4,c213870_g1,c95951_g3,c94024_g2,c92523_g1,c5083…
Organismal Systems	Development	Osteoclast differentiation	ko04380	162	c3219_g1,c82497_g1,c99757_g4,c97815_g2,c98289_g2,c93366_g2,c99417_g1,c76056_g2,c90116_g1,c84001_g1,c78581_g2,c98261_g1,c91255_g1,c95691_g2,c84163_g1,c81149_g3,c94166_g1,c68403_g1,c93508_g4,c136760_g1,c98790_g3,c94369_g3,c244330_g1,c89520_g1,c80617_g1,c93201_g4,c81755_g2,c94271_g1,c84244_g1,c81404_g1,c95212_g2,c123497_g1,c100163_g3,c98611_g2,c86184_g1,c165085_g1,c91326_g1,c91605_g1,c10728_g1,c2298…
Genetic Information Processing	Transcription	Spliceosome	ko03040	161	c156279_g1,c83412_g1,c249065_g1,c73538_g1,c18235_g1,c74344_g4,c243482_g1,c76605_g1,c81811_g1,c168055_g1,c23552_g1,c67178_g1,c87194_g1,c147808_g1,c77403_g1,c92641_g1,c85889_g1,c163724_g1,c93131_g1,c91924_g3,c139824_g1,c68057_g2,c91558_g2,c91630_g5,c90977_g6,c87724_g1,c176687_g1,c88613_g1,c95633_g1,c128272_g1,c94835_g1,c77564_g1,c18635_g1,c79394_g1,c95024_g1,c123733_g1,c96404_g1,c88320_g1,c91598_g1…
Cellular Processes	Cell growth and death	Cell cycle	ko04110	159	c97826_g2,c91314_g1,c97826_g4,c76347_g1,c87223_g1,c67988_g1,c82497_g2,c98064_g2,c96427_g8,c91266_g2,c100878_g1,c44933_g1,c82951_g1,c91125_g1,c115660_g1,c86890_g1,c93041_g4,c76979_g1,c88994_g1,c99812_g1,c84601_g1,c100127_g2,c68532_g1,c84122_g1,c150682_g1,c95587_g4,c95749_g2,c91469_g1,c92958_g1,c92958_g2,c181720_g1,c49332_g1,c89866_g1,c86898_g1,c203551_g1,c93484_g1,c98107_g2,c41785_g1,c187319_g1,c8…
Environmental Information Processing	Signaling molecules and interaction	Cytokine-cytokine receptor interaction	ko04060	159	c91759_g1,c86709_g1,c76663_g1,c94225_g3,c86902_g1,c98742_g1,c97189_g1,c86522_g2,c96713_g1,c58357_g1,c98566_g2,c100474_g2,c96935_g1,c92135_g1,c99687_g1,c45459_g1,c132354_g1,c256429_g1,c66196_g3,c67773_g1,c133269_g1,c100836_g3,c95989_g1,c4952_g1,c86580_g1,c97149_g2,c228334_g1,c23562_g1,c94903_g1,c96737_g1,c211217_g1,c96211_g1,c99647_g2,c81937_g1,c100106_g3,c99687_g2,c97461_g1,c81259_g1,c89520_g1,c1…
Organismal Systems	Endocrine system	Thyroid hormone synthesis	ko04918	159	c97687_g2,c51032_g1,c214376_g1,c23400_g1,c160126_g1,c71434_g1,c99708_g3,c95347_g1,c105868_g1,c91174_g3,c11728_g1,c20471_g1,c94509_g4,c9827_g1,c192643_g1,c92792_g1,c27098_g1,c94889_g2,c79387_g1,c133123_g1,c66046_g2,c89445_g1,c79177_g1,c91371_g6,c79177_g3,c95617_g1,c95282_g2,c101557_g4,c82461_g1,c240398_g1,c89155_g1,c72630_g1,c88950_g1,c78470_g2,c95384_g1,c143176_g1,c254969_g1,c88302_g1,c74313_g2,c…
Organismal Systems	Immune system	T cell receptor signaling pathway	ko04660	156	c98465_g1,c92873_g1,c87133_g1,c202810_g1,c72756_g1,c90065_g1,c59686_g1,c99013_g2,c20770_g1,c93291_g2,c87619_g1,c4467_g1,c99193_g2,c96051_g3,c81149_g1,c97831_g1,c65624_g1,c95587_g4,c84296_g2,c84759_g3,c102398_g1,c97846_g2,c72769_g2,c149528_g1,c90077_g1,c99013_g4,c13100_g1,c78109_g2,c101186_g1,c84759_g1,c93657_g1,c109894_g1,c44070_g1,c67734_g2,c101481_g1,c87223_g1,c98913_g3,c80852_g1,c33653_g1,c766…
Organismal Systems	Endocrine system	Progesterone-mediated oocyte maturation	ko04914	154	c87051_g1,c97185_g2,c91801_g1,c97950_g1,c240733_g1,c162312_g1,c90736_g4,c97468_g3,c11728_g1,c41736_g1,c42414_g1,c80124_g1,c20471_g1,c99482_g2,c96867_g1,c75921_g1,c86998_g2,c99482_g1,c216014_g1,c62762_g1,c71434_g1,c214376_g1,c50194_g1,c101429_g1,c60561_g1,c255980_g1,c258616_g1,c98611_g4,c97831_g2,c87982_g1,c86184_g2,c84661_g1,c143176_g1,c254969_g1,c97502_g6,c85416_g1,c85122_g1,c75152_g1,c89155_g1,…
Metabolism	Overview	Biosynthesis of amino acids	ko01230	145	c80254_g1,c29266_g2,c29266_g1,c91325_g1,c77416_g1,c86044_g1,c215483_g1,c79412_g1,c110048_g1,c147166_g1,c86989_g1,c163018_g1,c102591_g1,c119077_g1,c57963_g1,c199540_g1,c105161_g1,c66879_g1,c84200_g1,c197854_g1,c126765_g1,c79675_g1,c93957_g2,c206318_g1,c92723_g1,c90331_g1,c29589_g1,c145813_g1,c81085_g1,c87833_g1,c128084_g1,c90908_g1,c96799_g1,c250386_g1,c73011_g1,c85821_g1,c92565_g3,c92469_g1,c2137…
Metabolism	Carbohydrate metabolism	Glycolysis / Gluconeogenesis	ko00010	143	c96223_g1,c132825_g1,c212889_g1,c146759_g1,c138834_g1,c161203_g1,c188830_g1,c79547_g1,c142839_g1,c96272_g2,c134184_g1,c73068_g1,c101080_g1,c75078_g2,c212950_g1,c218095_g1,c64957_g2,c93957_g1,c160964_g1,c215571_g1,c5683_g2,c100521_g2,c97247_g2,c84152_g1,c92469_g1,c80626_g1,c157237_g1,c83593_g1,c90908_g1,c128084_g1,c85821_g1,c99353_g3,c43027_g1,c206318_g1,c172397_g1,c93957_g2,c89977_g4,c99064_g2,c1…
Organismal Systems	Endocrine system	Renin secretion	ko04924	142	c79177_g1,c82623_g1,c93588_g2,c86752_g1,c79177_g3,c147943_g1,c64194_g2,c158553_g1,c94889_g2,c98895_g2,c14018_g1,c44144_g1,c100163_g2,c94509_g4,c99794_g2,c99667_g1,c97687_g2,c29465_g1,c88053_g1,c71434_g1,c258616_g1,c101914_g2,c36170_g1,c81220_g1,c62813_g1,c227604_g1,c253931_g1,c83105_g1,c71419_g2,c78470_g2,c97246_g1,c15207_g1,c98071_g2,c95384_g1,c194542_g1,c83438_g1,c95617_g1,c31694_g1,c91306_g2,c…
Organismal Systems	Nervous system	Synaptic vesicle cycle	ko04721	140	c84405_g1,c174794_g1,c71386_g1,c225768_g1,c41573_g1,c92649_g1,c59620_g1,c96156_g1,c112294_g1,c161021_g1,c72936_g1,c81389_g2,c87422_g1,c42809_g1,c88449_g2,c92717_g1,c123746_g1,c101947_g1,c156982_g1,c65803_g1,c95612_g3,c91568_g1,c4759_g1,c1653_g1,c100621_g1,c87471_g2,c95298_g1,c78283_g2,c89180_g1,c47065_g1,c101268_g1,c214643_g1,c56988_g1,c78088_g2,c240566_g1,c61288_g1,c139952_g1,c113389_g1,c94993_g…
Environmental Information Processing	Signal transduction	TNF signaling pathway	ko04668	139	c86184_g2,c98611_g4,c97831_g2,c90371_g3,c67644_g1,c84574_g1,c101776_g1,c50194_g1,c100569_g2,c238310_g1,c95078_g1,c204200_g1,c98460_g1,c97815_g4,c92816_g2,c88950_g1,c14421_g1,c97502_g6,c90371_g2,c85416_g1,c97803_g3,c92539_g2,c92792_g1,c96712_g2,c97950_g1,c80227_g1,c94889_g2,c79387_g1,c89445_g1,c101175_g1,c99482_g1,c216014_g1,c160126_g1,c99482_g2,c96867_g1,c77957_g1,c42414_g1,c80124_g1,c77886_g1,c1…
Organismal Systems	Digestive system	Bile secretion	ko04976	139	c172237_g1,c95629_g5,c101440_g1,c89036_g5,c157223_g1,c130111_g1,c93858_g2,c88900_g1,c160929_g1,c92976_g3,c3679_g1,c162221_g1,c105656_g1,c6356_g1,c99370_g1,c87195_g1,c82514_g1,c75663_g1,c99634_g9,c96623_g1,c76385_g2,c31179_g1,c80616_g1,c101092_g5,c82646_g1,c96594_g1,c96874_g1,c199911_g1,c41554_g1,c97140_g1,c99708_g2,c168655_g1,c100896_g1,c228016_g1,c241351_g1,c95299_g1,c101102_g1,c7171_g1,c193655_…
Environmental Information Processing	Signal transduction	TGF-beta signaling pathway	ko04350	136	c80173_g1,c97826_g2,c97826_g4,c91314_g1,c40830_g1,c32408_g1,c84006_g1,c83621_g1,c98727_g1,c89859_g1,c82497_g2,c91266_g2,c91767_g1,c90438_g2,c83429_g2,c90889_g2,c73751_g1,c99812_g1,c29582_g1,c158193_g1,c99349_g3,c98107_g2,c41785_g1,c86898_g1,c253206_g1,c84275_g1,c187319_g1,c73751_g2,c93935_g3,c96211_g5,c100443_g2,c77538_g2,c66196_g1,c189064_g1,c72029_g1,c95529_g1,c83429_g3,c73217_g1,c94527_g2,c968…
Organismal Systems	Excretory system	Endocrine and other factor-regulated calcium reabsorption	ko04961	131	c27073_g1,c249197_g1,c113850_g1,c95561_g3,c91490_g1,c86195_g2,c97937_g3,c101092_g5,c31179_g1,c95347_g2,c90598_g1,c76385_g2,c57962_g2,c86473_g2,c194381_g1,c71700_g1,c83615_g1,c150115_g1,c215297_g1,c73447_g1,c255080_g1,c20781_g1,c264164_g1,c89003_g1,c162221_g1,c117898_g1,c160929_g1,c95561_g5,c88900_g1,c28076_g1,c117451_g1,c100683_g3,c157223_g1,c60090_g1,c163621_g1,c56988_g1,c98299_g1,c93232_g1,c874…
Organismal Systems	Immune system	B cell receptor signaling pathway	ko04662	129	c96522_g2,c72756_g1,c97061_g2,c89603_g1,c88738_g1,c90065_g1,c59686_g1,c93291_g2,c99193_g2,c4467_g1,c57962_g1,c97831_g1,c81149_g1,c84296_g2,c80400_g1,c102398_g1,c95587_g4,c243001_g1,c65688_g1,c201557_g1,c101557_g3,c93657_g1,c109894_g1,c101481_g1,c44070_g1,c84259_g2,c90523_g2,c98913_g3,c96355_g1,c76630_g1,c69577_g2,c120945_g1,c99027_g3,c90733_g1,c91672_g1,c93588_g2,c101481_g4,c75921_g1,c95270_g1,c9…
Environmental Information Processing	Signal transduction	Jak-STAT signaling pathway	ko04630	125	c98266_g7,c92684_g2,c136760_g1,c98511_g4,c81149_g3,c94166_g1,c100517_g1,c99739_g2,c244330_g1,c86184_g2,c98611_g4,c101282_g1,c97831_g2,c91266_g1,c94023_g1,c157291_g1,c97502_g6,c85416_g1,c97815_g2,c98758_g5,c86223_g1,c80842_g1,c97815_g4,c77711_g2,c71139_g1,c10728_g1,c78909_g1,c98266_g1,c92942_g1,c98266_g2,c94899_g1,c96713_g2,c98266_g3,c88034_g1,c86405_g1,c238615_g1,c98014_g1,c85663_g3,c85764_g1,c99…
Organismal Systems	Endocrine system	Regulation of lipolysis in adipocyte	ko04923	125	c99482_g1,c241351_g1,c98611_g2,c63436_g1,c71434_g1,c99667_g1,c86184_g1,c258926_g1,c88053_g1,c214376_g1,c11728_g1,c80617_g1,c83890_g1,c42414_g1,c41736_g1,c80124_g1,c20471_g1,c99482_g2,c100910_g2,c78697_g1,c96867_g1,c66046_g2,c98895_g2,c227884_g1,c12094_g1,c250206_g1,c96242_g2,c130062_g1,c10728_g1,c240398_g1,c91306_g2,c245058_g1,c85122_g1,c92141_g2,c97815_g4,c89155_g1,c55672_g1,c131817_g1,c10845_g1…
Organismal Systems	Immune system	Natural killer cell mediated cytotoxicity	ko04650	125	c40876_g1,c75921_g1,c99482_g1,c100163_g3,c78581_g1,c20600_g2,c98611_g2,c216014_g1,c165085_g1,c101481_g4,c90875_g1,c143329_g1,c42414_g1,c90132_g2,c80124_g1,c83464_g2,c11648_g1,c185439_g1,c100163_g2,c96867_g1,c14018_g1,c95347_g1,c99482_g2,c85663_g3,c94584_g1,c229892_g1,c88034_g1,c238615_g1,c93388_g1,c90733_g1,c87409_g1,c99027_g3,c97681_g2,c85980_g1,c59817_g1,c73257_g1,c10728_g1,c93588_g2,c131794_g1…
Environmental Information Processing	Signal transduction	Hippo signaling pathway -fly	ko04391	122	c94412_g1,c85076_g3,c114266_g1,c100936_g1,c67734_g1,c96569_g2,c93814_g3,c68403_g1,c50194_g1,c69821_g1,c91229_g1,c100044_g1,c85353_g1,c101295_g1,c107500_g1,c159073_g1,c95704_g3,c108931_g1,c64115_g1,c98460_g1,c233821_g1,c100139_g1,c204200_g1,c96359_g1,c83429_g3,c96569_g3,c264106_g1,c85076_g2,c134543_g1,c94719_g2,c79069_g1,c243146_g1,c92845_g1,c91843_g1,c132536_g1,c93088_g1,c91326_g1,c217884_g1,c974…
Environmental Information Processing	Signal transduction	mTOR signaling pathway	ko04150	117	c78428_g1,c80793_g1,c117898_g1,c90065_g1,c97082_g1,c86130_g1,c62639_g1,c191373_g1,c86191_g1,c90238_g2,c100050_g3,c131731_g1,c101520_g3,c94455_g1,c81149_g1,c97831_g1,c96357_g1,c97468_g1,c100683_g3,c102398_g1,c93401_g1,c99801_g1,c211217_g1,c79759_g1,c93291_g2,c4467_g1,c75306_g1,c81014_g2,c25240_g1,c82521_g1,c57962_g1,c95862_g1,c92567_g1,c201557_g1,c97815_g3,c95347_g2,c101557_g3,c83574_g2,c33047_g1,…
Organismal Systems	Digestive system	Mineral absorption	ko04978	114	c58686_g1,c172330_g1,c247707_g1,c191391_g1,c88302_g1,c66411_g1,c74313_g2,c117538_g1,c169930_g1,c63382_g1,c98299_g1,c89849_g1,c199607_g1,c100860_g1,c184463_g1,c242259_g1,c6242_g1,c81292_g3,c99650_g1,c91371_g4,c93157_g1,c90872_g1,c39908_g1,c237837_g1,c27098_g1,c77435_g2,c33121_g1,c86195_g1,c133123_g1,c91371_g6,c81292_g2,c211624_g1,c129921_g1,c51032_g1,c61778_g1,c228016_g1,c99708_g3,c186509_g1,c9849…
Metabolism	Lipid metabolism	Glycerophospholipid metabolism	ko00564	111	c100923_g1,c20629_g1,c80164_g2,c91832_g4,c98263_g1,c87563_g1,c68084_g1,c95332_g2,c93183_g1,c53405_g1,c89823_g1,c208686_g1,c181587_g1,c80729_g1,c657_g1,c239933_g1,c94276_g4,c98488_g2,c95030_g1,c84307_g1,c96658_g1,c99126_g1,c73808_g1,c81370_g1,c97663_g2,c92799_g3,c100375_g1,c96520_g3,c96103_g1,c90755_g1,c98986_g1,c99263_g2,c89482_g1,c95868_g3,c68084_g2,c94024_g2,c98648_g1,c75519_g1,c75916_g1,c10020…
Organismal Systems	Digestive system	Carbohydrate digestion and absorption	ko04973	111	c133123_g1,c62007_g1,c199420_g1,c100300_g2,c211105_g1,c27098_g1,c66105_g1,c10728_g1,c91371_g6,c99482_g1,c23400_g1,c216889_g1,c98611_g2,c99708_g3,c228016_g1,c51032_g1,c86184_g1,c100521_g2,c80617_g1,c99708_g2,c42414_g1,c80124_g1,c94509_g4,c9827_g1,c95347_g1,c99482_g2,c41554_g1,c97140_g1,c113431_g1,c96867_g1,c98611_g4,c88302_g1,c97831_g2,c74313_g2,c71419_g2,c86184_g2,c244330_g1,c100300_g1,c253931_g1…
Organismal Systems	Immune system	Fc epsilon RI signaling pathway	ko04664	110	c101793_g3,c97815_g4,c78581_g2,c204200_g1,c98460_g1,c101557_g4,c92539_g2,c90733_g2,c97815_g2,c85416_g1,c97502_g6,c97831_g2,c94369_g3,c98611_g4,c97055_g4,c244330_g1,c86184_g2,c92886_g2,c95691_g2,c50194_g1,c68403_g1,c93166_g1,c81149_g3,c92273_g1,c84574_g1,c87478_g2,c136760_g1,c78581_g1,c216014_g1,c98611_g2,c99482_g1,c75921_g1,c92886_g1,c86184_g1,c165085_g1,c101481_g4,c80617_g1,c80124_g1,c42414_g1,c…
Cellular Processes	Cell growth and death	Apoptosis	ko04210	109	c86184_g2,c244330_g1,c98355_g2,c98611_g4,c94523_g1,c97831_g2,c136760_g1,c88106_g1,c98790_g3,c160837_g1,c84574_g1,c81149_g3,c101102_g2,c91255_g1,c88600_g1,c76056_g2,c97815_g4,c90085_g3,c97502_g6,c88650_g1,c99417_g1,c97803_g3,c85416_g1,c93260_g1,c97815_g2,c66776_g1,c229892_g1,c10728_g1,c93588_g2,c73257_g1,c101175_g1,c86184_g1,c90875_g1,c88106_g3,c99482_g1,c100163_g3,c90990_g3,c98611_g2,c100163_g2,c…
Environmental Information Processing	Signal transduction	NF-kappa B signaling pathway	ko04064	109	c92873_g1,c87133_g1,c97061_g2,c256364_g1,c97626_g1,c99483_g1,c49332_g1,c117898_g1,c94463_g1,c88738_g1,c29713_g1,c57962_g1,c87884_g2,c211217_g1,c82771_g1,c20770_g1,c93291_g2,c93064_g1,c87619_g1,c101118_g1,c65624_g1,c100683_g3,c97731_g1,c100563_g2,c98513_g1,c96427_g8,c94154_g1,c77886_g1,c243001_g1,c88497_g1,c100464_g1,c238697_g1,c93657_g1,c86958_g1,c96770_g2,c201557_g1,c95347_g2,c101557_g3,c13100_g…
Genetic Information Processing	Folding, sorting and degradation	RNA degradation	ko03018	108	c128084_g1,c125504_g1,c256400_g1,c94913_g3,c227543_g1,c42696_g1,c87570_g3,c75348_g2,c85821_g1,c98214_g2,c63026_g1,c60702_g2,c91630_g4,c241464_g1,c100511_g1,c87525_g1,c93957_g2,c91285_g2,c222_g1,c100456_g1,c65324_g1,c60702_g1,c163018_g1,c59341_g1,c77075_g1,c90026_g1,c254090_g1,c30431_g1,c90709_g1,c88536_g1,c197854_g1,c79675_g1,c199540_g1,c95584_g3,c64042_g1,c99104_g1,c198018_g1,c88351_g1,c101028_g…
Organismal Systems	Immune system	Antigen processing and presentation	ko04612	108	c40953_g1,c122668_g1,c241171_g1,c92873_g1,c74344_g3,c88358_g1,c74344_g5,c108976_g1,c132124_g1,c29537_g2,c228857_g1,c82728_g2,c135561_g1,c96692_g1,c211217_g1,c253524_g1,c101404_g2,c121439_g1,c115718_g1,c81427_g1,c220439_g1,c77276_g1,c130167_g1,c2683_g1,c11969_g1,c20600_g1,c157567_g1,c220853_g1,c101534_g1,c101605_g1,c99109_g1,c26189_g1,c175832_g1,c92602_g4,c101873_g2,c199590_g1,c83319_g1,c41651_g1,…
Organismal Systems	Endocrine system	Prolactin signaling pathway	ko04917	105	c91113_g1,c87254_g1,c86184_g1,c80896_g1,c165085_g1,c101481_g4,c75921_g1,c99482_g1,c98611_g2,c216014_g1,c96019_g3,c99482_g2,c87199_g3,c94615_g4,c81404_g1,c96867_g1,c83464_g2,c93201_g4,c80617_g1,c185439_g1,c42414_g1,c41736_g1,c80124_g1,c139311_g1,c94246_g1,c88034_g1,c238615_g1,c97950_g1,c10728_g1,c92942_g1,c91326_g1,c204200_g1,c10845_g1,c98460_g1,c240398_g1,c89375_g1,c97815_g4,c80842_g1,c97502_g6,c…
Metabolism	Carbohydrate metabolism	Inositol phosphate metabolism	ko00562	104	c125390_g1,c101434_g1,c10728_g1,c87580_g1,c188972_g1,c94462_g1,c162835_g1,c101813_g2,c102874_g1,c227258_g1,c102100_g1,c90690_g2,c66631_g1,c99482_g2,c96867_g1,c70593_g1,c101280_g1,c94509_g4,c98281_g1,c86437_g2,c73853_g1,c99482_g1,c95861_g1,c95270_g1,c100828_g1,c94207_g2,c92273_g1,c188830_g1,c118600_g1,c136760_g1,c101914_g2,c99809_g3,c100324_g1,c93166_g1,c87148_g1,c98849_g2,c96448_g3,c84003_g1,c101…
Organismal Systems	Immune system	Complement and coagulation cascades	ko04610	103	c153316_g1,c10236_g1,c264548_g1,c79183_g1,c171148_g1,c153291_g1,c95373_g1,c67955_g1,c44930_g1,c82639_g1,c85667_g1,c44409_g1,c138661_g1,c181866_g1,c247674_g1,c195757_g1,c97117_g1,c211172_g1,c85210_g1,c155137_g1,c106325_g1,c90228_g2,c83442_g1,c72713_g1,c101752_g1,c76143_g1,c100538_g1,c131167_g1,c215297_g1,c87275_g1,c61763_g3,c184443_g1,c75907_g1,c101670_g1,c93430_g1,c77807_g1,c70542_g1,c76590_g1,c1…
Organismal Systems	Immune system	Toll-like receptor signaling pathway	ko04620	100	c90238_g2,c97626_g1,c130556_g1,c97082_g1,c59686_g1,c97777_g1,c90065_g1,c94463_g1,c246272_g1,c220027_g1,c89288_g1,c70959_g1,c4467_g1,c81014_g2,c246987_g1,c211217_g1,c93291_g2,c99960_g1,c74251_g1,c102398_g1,c81149_g1,c97731_g1,c100728_g2,c97831_g1,c90077_g1,c65688_g1,c97479_g1,c76982_g1,c100464_g1,c109894_g1,c86958_g1,c80617_g2,c97815_g3,c101466_g2,c87851_g5,c241554_g1,c80376_g2,c44070_g1,c87513_g1…
Environmental Information Processing	Signal transduction	VEGF signaling pathway	ko04370	99	c103955_g1,c97815_g4,c92465_g1,c82952_g1,c101557_g4,c95625_g2,c97815_g2,c97502_g6,c85416_g1,c98611_g4,c94369_g3,c97831_g2,c244330_g1,c86184_g2,c65492_g1,c79197_g1,c100179_g2,c81149_g3,c101102_g2,c95691_g2,c86657_g1,c136760_g1,c92273_g1,c99482_g1,c75921_g1,c100163_g3,c216014_g1,c98611_g2,c165085_g1,c86184_g1,c58881_g1,c42414_g1,c80124_g1,c80617_g1,c96492_g2,c185439_g1,c100163_g2,c96867_g1,c100910_…
Cellular Processes	Transport and catabolism	Peroxisome	ko04146	98	c86091_g1,c259007_g1,c195297_g1,c225916_g1,c90226_g1,c97057_g1,c88854_g2,c94502_g1,c79976_g1,c99653_g1,c84028_g1,c87952_g1,c89651_g2,c80368_g1,c66025_g1,c235338_g1,c98135_g2,c103135_g1,c77987_g1,c49208_g2,c99564_g1,c65062_g1,c72446_g1,c73545_g1,c192131_g1,c96862_g1,c100619_g3,c90240_g1,c87991_g3,c58773_g1,c96140_g1,c93726_g1,c201362_g1,c98172_g1,c90690_g1,c100403_g1,c101928_g1,c73490_g1,c101762_g…
Organismal Systems	Endocrine system	Adipocytokine signaling pathway	ko04920	94	c218297_g1,c199207_g1,c101520_g3,c97626_g1,c19779_g1,c87195_g1,c93568_g1,c84157_g1,c92282_g1,c96741_g2,c93291_g2,c211217_g1,c67046_g1,c96127_g1,c66261_g1,c57077_g1,c89544_g1,c81149_g1,c100563_g2,c93401_g1,c77886_g1,c82358_g1,c88497_g1,c247843_g1,c87683_g1,c93096_g3,c238596_g1,c83574_g2,c99497_g2,c172397_g1,c58856_g1,c239546_g1,c80617_g2,c80412_g1,c19541_g1,c99634_g9,c98665_g4,c101520_g2,c98790_g1…
Metabolism	Nucleotide metabolism	Pyrimidine metabolism	ko00240	92	c157011_g1,c94082_g1,c88661_g1,c97552_g1,c92807_g1,c99768_g1,c82725_g1,c82372_g1,c225926_g1,c98199_g1,c95233_g1,c138869_g1,c88786_g1,c98566_g1,c90792_g2,c98515_g2,c96082_g1,c96829_g1,c97955_g5,c100323_g2,c58529_g1,c94775_g1,c94474_g2,c93753_g2,c91160_g1,c122166_g1,c82414_g1,c101042_g1,c182053_g1,c95267_g3,c201526_g1,c92783_g1,c96770_g1,c90964_g1,c87126_g1,c96347_g1,c63682_g1,c66704_g1,c26420_g1,c…
Genetic Information Processing	Translation	mRNA surveillance pathway	ko03015	91	c85204_g1,c89514_g1,c93580_g1,c93131_g1,c92845_g1,c91843_g1,c68348_g1,c41365_g1,c98725_g7,c47266_g1,c97239_g1,c160814_g1,c96055_g1,c19881_g1,c222373_g1,c260688_g1,c100109_g2,c97581_g2,c237138_g1,c93946_g1,c89592_g1,c96923_g5,c167224_g1,c96923_g2,c25534_g1,c93640_g2,c85353_g1,c100033_g1,c40463_g1,c200170_g1,c92305_g1,c100795_g1,c106628_g1,c93670_g2,c264106_g1,c62228_g1,c82187_g1,c83429_g3,c89113_g…
Organismal Systems	Excretory system	Aldosterone-regulated sodium reabsorption	ko04960	91	c228016_g1,c99708_g3,c96183_g1,c23400_g1,c75921_g1,c99482_g1,c98611_g2,c165085_g1,c51032_g1,c42414_g1,c41736_g1,c99708_g2,c80124_g1,c9827_g1,c96867_g1,c99482_g2,c95347_g1,c41554_g1,c97140_g1,c133123_g1,c99517_g3,c27098_g1,c88363_g1,c91371_g6,c10728_g1,c97815_g4,c92970_g1,c101557_g4,c55672_g1,c10845_g1,c97815_g2,c85416_g1,c55672_g2,c91371_g4,c98611_g4,c88302_g1,c97831_g2,c74313_g2,c244330_g1,c1367…
Organismal Systems	Sensory system	Olfactory transduction	ko04740	88	c99194_g3,c89187_g1,c81465_g1,c64845_g1,c144602_g1,c127909_g1,c118545_g1,c172940_g1,c151122_g1,c88900_g1,c243036_g1,c64524_g1,c77883_g1,c133442_g1,c74239_g1,c20376_g1,c75129_g1,c89187_g7,c249258_g1,c64845_g2,c82331_g2,c35702_g1,c109593_g1,c76385_g2,c29558_g1,c148841_g1,c58874_g1,c25718_g1,c89187_g6,c65026_g1,c107855_g1,c43075_g1,c253869_g1,c111920_g1,c97825_g2,c93526_g4,c241687_g1,c51542_g1,c9782…
Cellular Processes	Cell growth and death	p53 signaling pathway	ko04115	85	c96585_g1,c89361_g1,c66508_g1,c88562_g1,c85368_g1,c237606_g1,c201526_g1,c92541_g2,c98318_g5,c96427_g8,c82744_g1,c96909_g2,c99118_g1,c89850_g1,c116131_g1,c93869_g1,c82951_g1,c105891_g1,c41565_g1,c73321_g1,c87223_g1,c101144_g1,c97777_g1,c96837_g1,c85611_g1,c196529_g1,c82415_g1,c49332_g1,c62639_g1,c79388_g1,c181720_g1,c86797_g1,c130109_g1,c131142_g1,c240367_g1,c96837_g2,c84539_g1,c90834_g1,c154523_g…
Environmental Information Processing	Signal transduction	Notch signaling pathway	ko04330	81	c94996_g1,c138840_g1,c99891_g1,c97938_g3,c91266_g2,c99811_g4,c60850_g2,c85179_g1,c101090_g2,c99515_g1,c90761_g1,c91798_g1,c54148_g1,c97938_g1,c91438_g1,c100435_g1,c97634_g1,c95916_g1,c41785_g1,c47262_g1,c78359_g1,c92958_g3,c96466_g1,c96610_g1,c94717_g6,c99812_g1,c91438_g2,c99825_g2,c96445_g1,c100317_g2,c98266_g4,c98182_g2,c92958_g2,c92958_g1,c203978_g1,c85922_g1,c94717_g1,c90310_g1,c91266_g1,c942…
Organismal Systems	Endocrine system	PPAR signaling pathway	ko03320	80	c94713_g1,c65590_g1,c255498_g1,c82521_g1,c101082_g1,c219366_g1,c96741_g2,c53910_g1,c86310_g1,c57077_g1,c74008_g1,c93568_g1,c237762_g1,c99570_g1,c86038_g1,c84157_g1,c131191_g1,c77430_g1,c258104_g1,c238118_g1,c98085_g1,c94998_g6,c98665_g4,c98704_g1,c99634_g9,c180574_g1,c85022_g1,c157925_g1,c95595_g1,c93096_g3,c82358_g1,c168758_g1,c58856_g1,c184346_g1,c93029_g4,c238596_g1,c90570_g1,c90069_g1,c79716_…
Metabolism	Lipid metabolism	Glycerolipid metabolism	ko00561	78	c62122_g1,c96553_g1,c212950_g1,c116275_g1,c164186_g1,c5683_g2,c98315_g2,c95332_g4,c89482_g3,c96242_g2,c97237_g2,c44342_g1,c82143_g1,c94997_g1,c95074_g1,c57331_g1,c80528_g1,c91181_g1,c198499_g1,c91630_g2,c94569_g4,c92163_g4,c87665_g1,c96869_g1,c92163_g2,c84440_g1,c612_g1,c42531_g1,c74903_g1,c92573_g1,c101951_g1,c99308_g1,c94569_g2,c95030_g1,c84307_g1,c82751_g1,c657_g1,c181587_g1,c93183_g1,c89823_g…
Metabolism	Amino acid metabolism	Lysine degradation	ko00310	77	c89737_g1,c68747_g1,c88307_g1,c88906_g1,c92483_g1,c94057_g2,c93892_g3,c92761_g2,c158570_g1,c100564_g2,c97921_g3,c94868_g1,c41315_g1,c96137_g1,c100168_g4,c94539_g1,c96394_g2,c96257_g1,c87097_g1,c92362_g2,c100180_g2,c101863_g3,c87313_g1,c84403_g1,c100763_g1,c99022_g1,c90778_g1,c95110_g1,c163314_g1,c80987_g1,c96706_g1,c95984_g1,c61796_g1,c200712_g1,c101824_g2,c101802_g1,c100168_g2,c100037_g2,c92269_…
Organismal Systems	Sensory system	Phototransduction - fly	ko04745	75	c43075_g1,c93526_g4,c78470_g1,c69577_g2,c255080_g1,c96355_g1,c72228_g4,c25718_g1,c57962_g2,c89187_g6,c94012_g1,c64845_g2,c194972_g1,c35702_g1,c82331_g2,c101832_g1,c101557_g3,c95347_g2,c201557_g1,c113850_g1,c89187_g7,c243001_g1,c91490_g1,c20376_g1,c78470_g3,c100683_g3,c89838_g2,c79177_g2,c11841_g1,c98011_g3,c92460_g1,c101456_g2,c57962_g1,c127909_g1,c117898_g1,c114232_g1,c99194_g3,c97687_g1,c245701…
Environmental Information Processing	Membrane transport	ABC transporters	ko02010	73	c134780_g1,c97571_g1,c101720_g1,c101928_g2,c23051_g1,c61463_g1,c99496_g4,c11714_g2,c94941_g6,c75634_g1,c135492_g1,c119262_g1,c93504_g2,c100403_g1,c101928_g1,c168655_g1,c102119_g2,c86581_g1,c29470_g1,c91267_g1,c66519_g1,c101714_g3,c5089_g1,c97738_g1,c92158_g1,c11714_g1,c96862_g1,c44510_g1,c32795_g1,c86581_g2,c86671_g1,c20764_g2,c210406_g1,c102107_g1,c101715_g4,c6356_g1,c100031_g3,c88091_g1,c101334…
Environmental Information Processing	Signal transduction	Hedgehog signaling pathway	ko04340	72	c92549_g1,c197138_g1,c159339_g1,c214185_g1,c99819_g1,c786_g1,c238022_g1,c91761_g1,c86394_g1,c225567_g1,c99393_g1,c97650_g1,c98977_g1,c88086_g5,c98532_g4,c100567_g3,c226153_g1,c99851_g3,c91446_g3,c70742_g2,c208802_g1,c416_g3,c97787_g1,c96729_g1,c29337_g1,c31706_g1,c132549_g1,c100144_g1,c99299_g5,c99393_g2,c160640_g1,c99299_g4,c94319_g1,c88175_g2,c44699_g1,c93469_g1,c89375_g1,c95282_g2,c82075_g1,c1…
Genetic Information Processing	Translation	Ribosome biogenesis in eukaryotes	ko03008	71	c76632_g1,c85566_g3,c222915_g1,c84441_g1,c94290_g5,c95058_g1,c153768_g1,c100999_g2,c101527_g2,c99683_g1,c156883_g1,c67815_g1,c95888_g1,c98213_g1,c94690_g1,c97611_g1,c100290_g3,c67815_g2,c94290_g6,c92542_g1,c84804_g1,c97508_g1,c71735_g1,c101278_g2,c88377_g1,c99198_g1,c100689_g2,c83989_g2,c75585_g1,c62228_g1,c46469_g1,c101753_g3,c213542_g1,c1863_g1,c97550_g1,c55110_g1,c92776_g1,c194105_g1,c95859_g1…
Organismal Systems	Endocrine system	Ovarian Steroidogenesis	ko04913	70	c11728_g1,c41736_g1,c20471_g1,c100910_g2,c81736_g1,c241351_g1,c96511_g1,c71434_g1,c99524_g1,c214376_g1,c88548_g1,c250206_g1,c97185_g2,c176239_g1,c100861_g1,c235390_g1,c99248_g1,c227884_g1,c94246_g1,c96853_g1,c76424_g1,c12094_g1,c143176_g1,c254969_g1,c240398_g1,c245058_g1,c89155_g1,c131817_g1,c10845_g1,c73368_g1,c87850_g4,c101429_g1,c100477_g1,c60561_g1,c83795_g1,c194968_g1,c100674_g1,c130111_g1,c…
Metabolism	Carbohydrate metabolism	Pyruvate metabolism	ko00620	68	c84233_g1,c99566_g1,c157925_g1,c70595_g1,c78981_g1,c98980_g1,c254202_g1,c116115_g1,c91873_g1,c97247_g1,c180574_g1,c97258_g1,c94495_g1,c83593_g2,c206318_g1,c172397_g1,c176951_g1,c84942_g1,c89399_g1,c99064_g2,c99566_g2,c95312_g1,c94890_g2,c157980_g1,c185709_g1,c132059_g1,c88595_g1,c101082_g1,c219366_g1,c142625_g1,c26817_g1,c93585_g1,c86038_g1,c8309_g1,c78978_g1,c234182_g1,c30398_g1,c96412_g3,c10182…
Genetic Information Processing	Folding, sorting and degradation	Proteasome	ko03050	67	c96401_g1,c131727_g1,c160784_g1,c246767_g1,c142006_g1,c205252_g1,c209197_g1,c82965_g1,c84302_g1,c228277_g1,c82792_g1,c31670_g1,c114276_g1,c73600_g1,c207712_g1,c78383_g1,c111942_g1,c86444_g1,c44442_g1,c83450_g2,c68202_g1,c82565_g1,c132866_g1,c106126_g1,c194140_g1,c254793_g1,c173982_g1,c85484_g1,c157567_g1,c70042_g1,c66905_g1,c69744_g1,c81287_g1,c98573_g8,c81082_g1,c66803_g1,c82965_g2,c98498_g1,c89…
Metabolism	Carbohydrate metabolism	Amino sugar and nucleotide sugar metabolism	ko00520	67	c97861_g1,c99353_g3,c90618_g1,c84562_g2,c62201_g1,c97516_g1,c217603_g1,c92075_g1,c89977_g4,c12165_g1,c72168_g1,c68076_g1,c56774_g1,c89977_g2,c128954_g1,c85000_g1,c101471_g2,c100671_g1,c90707_g1,c86084_g1,c62125_g1,c91977_g1,c85335_g1,c91004_g2,c157749_g1,c98658_g3,c195652_g1,c84153_g1,c79251_g1,c99909_g1,c92432_g1,c109799_g1,c80546_g2,c100111_g3,c214559_g1,c95662_g1,c53399_g1,c94763_g1,c80842_g1,…
Metabolism	Glycan biosynthesis and metabolism	N-Glycan biosynthesis	ko00510	67	c83525_g1,c86962_g2,c92237_g1,c98211_g1,c91997_g1,c98858_g1,c95436_g1,c86815_g1,c101414_g1,c100793_g1,c94744_g2,c97077_g1,c94393_g1,c89294_g1,c78666_g1,c88880_g1,c135592_g1,c55864_g1,c39212_g1,c82531_g1,c92166_g1,c29782_g1,c92949_g1,c96075_g1,c98208_g1,c99528_g3,c81127_g3,c212892_g1,c85056_g1,c69320_g1,c133061_g1,c79130_g1,c189555_g1,c98230_g1,c90969_g1,c96353_g1,c56776_g1,c96075_g4,c88810_g2,c87…
Metabolism	Overview	Fatty acid metabolism	ko01212	67	c108645_g1,c101154_g1,c82876_g1,c245458_g1,c116115_g1,c63206_g1,c95595_g1,c93096_g3,c90075_g1,c264313_g1,c93029_g4,c86600_g1,c58856_g1,c168758_g1,c90570_g1,c238596_g1,c94558_g2,c90075_g2,c53910_g1,c94890_g2,c99566_g2,c65869_g1,c86310_g1,c185178_g1,c179223_g1,c92087_g5,c77431_g2,c57077_g1,c181537_g1,c93568_g1,c129592_g1,c97378_g1,c91200_g1,c258104_g1,c89734_g1,c84157_g1,c129060_g1,c118750_g1,c7997…
Organismal Systems	Excretory system	Vasopressin-regulated water reabsorption	ko04962	67	c93938_g3,c101233_g1,c94271_g1,c214376_g1,c85280_g2,c84405_g1,c71434_g1,c97632_g1,c97937_g7,c193655_g1,c78416_g1,c99755_g2,c43016_g1,c12094_g1,c227884_g1,c92792_g1,c94239_g1,c89445_g1,c65970_g1,c79387_g1,c170854_g1,c89638_g1,c94889_g2,c240000_g1,c143176_g1,c91950_g1,c173407_g1,c85397_g2,c131817_g1,c101547_g1,c94993_g2,c233305_g1,c101429_g1,c86500_g1,c85280_g1,c97883_g2,c95708_g3,c97531_g1,c157223…
Metabolism	Amino acid metabolism	Valine, leucine and isoleucine degradation	ko00280	65	c101927_g2,c94495_g1,c168758_g1,c86697_g2,c89399_g1,c94616_g7,c87985_g2,c245458_g1,c99297_g1,c254202_g1,c98980_g1,c116115_g1,c99969_g1,c86456_g1,c70595_g1,c98704_g1,c76040_g1,c68605_g1,c108645_g1,c95168_g3,c85719_g1,c87244_g1,c187785_g1,c142625_g1,c91200_g1,c77416_g1,c234182_g1,c78978_g1,c84356_g1,c129592_g1,c99886_g2,c92087_g5,c96150_g1,c185709_g1,c173050_g1,c179223_g1,c100372_g2,c94890_g2,c6586…
Metabolism	Carbohydrate metabolism	Fructose and mannose metabolism	ko00051	63	c85335_g1,c96272_g1,c240108_g1,c105161_g1,c225957_g1,c90707_g1,c91951_g1,c101471_g2,c164186_g1,c215571_g1,c42729_g1,c93506_g1,c97925_g5,c93957_g1,c89841_g1,c82438_g1,c218095_g1,c94494_g2,c98658_g3,c102591_g1,c100300_g2,c215483_g1,c80626_g1,c100989_g2,c101277_g3,c80157_g1,c84153_g1,c80254_g1,c5683_g1,c80546_g2,c160812_g1,c29517_g1,c99353_g3,c83345_g1,c84406_g1,c217603_g1,c109718_g1,c198499_g1,c845…
Organismal Systems	Excretory system	Proximal tubule bicarbonate reclamation	ko04964	63	c82242_g1,c89260_g1,c27098_g1,c99738_g2,c27098_g2,c91371_g8,c99738_g3,c133123_g1,c91371_g6,c127517_g1,c162221_g1,c8309_g1,c97386_g2,c218217_g1,c31179_g2,c196584_g1,c80984_g1,c51032_g1,c84807_g1,c228016_g1,c99708_g3,c92976_g3,c7171_g1,c100842_g1,c95299_g1,c160929_g1,c93788_g1,c23400_g1,c63437_g2,c97140_g1,c41554_g1,c9827_g1,c99708_g2,c95299_g2,c91371_g2,c94618_g1,c91371_g3,c88302_g1,c74313_g2,c949…
Metabolism	Amino acid metabolism	Cysteine and methionine metabolism	ko00270	62	c157922_g1,c92707_g1,c219928_g1,c82679_g1,c58432_g1,c83593_g2,c85469_g1,c87985_g2,c234217_g1,c112396_g1,c133904_g1,c81085_g1,c78095_g2,c86098_g1,c87833_g1,c95574_g2,c216868_g1,c78981_g1,c100079_g1,c100079_g2,c85908_g1,c99705_g1,c87772_g1,c90526_g1,c96799_g3,c141857_g1,c99317_g1,c82679_g2,c96799_g1,c82191_g1,c63437_g1,c93585_g1,c93986_g2,c8309_g1,c96411_g1,c98193_g2,c218028_g1,c75513_g1,c95808_g5,…
Metabolism	Lipid metabolism	Fatty acid degradation	ko00071	62	c95595_g1,c93096_g3,c89399_g1,c101203_g3,c191447_g1,c88419_g1,c154086_g1,c89038_g2,c67781_g1,c93029_g4,c168758_g1,c119671_g1,c58856_g1,c98135_g2,c192397_g1,c103135_g1,c78958_g1,c90570_g1,c238596_g1,c94495_g1,c108645_g1,c129060_g1,c100763_g1,c94771_g1,c215426_g1,c97057_g1,c79976_g1,c70595_g1,c200712_g1,c101824_g2,c65596_g1,c116115_g1,c98980_g1,c254202_g1,c245458_g1,c129592_g1,c93568_g1,c149573_g1,…
Organismal Systems	Sensory system	Taste transduction	ko04742	62	c113850_g1,c96874_g1,c257931_g1,c78088_g2,c187998_g1,c91490_g1,c247341_g1,c75129_g1,c76325_g1,c24628_g1,c101914_g2,c100554_g1,c113389_g1,c83448_g2,c76385_g2,c215621_g1,c238931_g1,c223072_g1,c131817_g1,c216281_g1,c12597_g1,c95384_g1,c254969_g1,c27738_g1,c97825_g2,c243110_g1,c68130_g1,c194250_g1,c100578_g2,c44093_g1,c98486_g1,c97825_g1,c53615_g1,c81465_g1,c242636_g1,c248870_g1,c12094_g1,c98486_g2,c…
Metabolism	Lipid metabolism	Sphingolipid metabolism	ko00600	60	c100923_g1,c182284_g1,c99036_g1,c100921_g1,c95773_g2,c43642_g1,c88093_g1,c97276_g1,c162352_g1,c95030_g1,c100039_g2,c119748_g1,c79341_g1,c100000_g1,c56881_g2,c91512_g1,c80628_g1,c85928_g1,c97689_g1,c81653_g1,c80535_g1,c95876_g1,c98518_g1,c98810_g1,c26606_g1,c89482_g3,c89482_g1,c100733_g1,c100408_g2,c87228_g1,c83638_g2,c83638_g1,c95876_g2,c84440_g1,c94482_g1,c86009_g1,c96869_g1,c97135_g1,c92095_g1,…
Metabolism	Amino acid metabolism	Arginine and proline metabolism	ko00330	59	c100953_g1,c84028_g1,c88424_g1,c84803_g2,c91248_g1,c76328_g1,c100079_g2,c87833_g1,c254202_g1,c98980_g1,c100079_g1,c92615_g2,c70595_g1,c77680_g1,c93991_g4,c78095_g2,c81085_g1,c76328_g2,c97557_g4,c234333_g1,c89399_g1,c93662_g5,c87966_g1,c58432_g1,c84546_g1,c94495_g1,c143069_g1,c64577_g1,c91910_g1,c100540_g1,c89362_g1,c157922_g1,c243383_g1,c75637_g2,c132059_g1,c85905_g1,c61019_g1,c86617_g1,c134108_g…
Organismal Systems	Digestive system	Fat digestion and absorption	ko04975	59	c89482_g1,c89482_g3,c77430_g1,c80726_g1,c99263_g2,c23051_g1,c85064_g1,c237762_g1,c167227_g1,c82143_g1,c95074_g1,c97818_g2,c235390_g1,c81370_g1,c99126_g1,c96658_g1,c95030_g1,c84140_g1,c93504_g2,c94890_g2,c96553_g1,c102119_g2,c98778_g1,c180497_g1,c229274_g1,c98070_g1,c100923_g1,c42531_g1,c93504_g1,c96553_g2,c74903_g1,c72265_g1,c157922_g1,c29519_g1,c92158_g1,c92158_g2,c98070_g2,c146039_g1,c205736_g1…
Metabolism	Carbohydrate metabolism	Citrate cycle (TCA cycle)	ko00020	58	c1050_g1,c68774_g1,c99409_g1,c79082_g1,c234217_g1,c112396_g1,c97258_g1,c43349_g1,c90331_g1,c219928_g1,c172397_g1,c244138_g1,c92565_g1,c172560_g1,c92025_g3,c94640_g5,c138834_g1,c63437_g1,c96394_g1,c97247_g1,c147018_g1,c157925_g1,c78981_g1,c100403_g2,c147166_g1,c87926_g1,c78978_g1,c97524_g3,c118164_g1,c88307_g1,c254999_g1,c86044_g1,c99738_g3,c99738_g2,c92483_g4,c91325_g1,c91567_g1,c92565_g3,c155360…
Organismal Systems	Immune system	Hematopoietic cell lineage	ko04640	58	c98311_g1,c254803_g1,c67268_g2,c98758_g5,c66503_g1,c92135_g1,c98201_g2,c83319_g1,c75225_g1,c110393_g1,c86902_g1,c76056_g2,c80842_g1,c100789_g4,c101034_g1,c89205_g1,c91175_g2,c100106_g1,c72797_g1,c238697_g1,c93406_g1,c96270_g1,c100643_g2,c84574_g1,c43652_g1,c101534_g1,c91175_g1,c137336_g1,c98562_g1,c96225_g1,c89520_g1,c105714_g1,c90125_g1,c100106_g3,c90132_g2,c98736_g3,c100028_g1,c99545_g1,c54905_…
Metabolism	Amino acid metabolism	Alanine, aspartate and glutamate metabolism	ko00250	57	c80070_g1,c220672_g1,c93788_g1,c100571_g3,c188179_g1,c91004_g2,c86939_g1,c96755_g2,c64060_g1,c92162_g1,c96838_g1,c92562_g4,c96651_g1,c56774_g2,c77843_g1,c132058_g1,c92971_g2,c98288_g9,c20647_g1,c203230_g1,c38690_g1,c164962_g1,c184149_g1,c96411_g1,c97386_g2,c187785_g1,c5795_g1,c185950_g1,c73011_g1,c250386_g1,c94420_g3,c212032_g1,c78095_g2,c101466_g3,c146223_g1,c67048_g2,c59586_g1,c53031_g1,c87833_…
Metabolism	Metabolism of other amino acids	Glutathione metabolism	ko00480	57	c98311_g1,c65445_g2,c99158_g1,c99293_g1,c241569_g1,c100115_g2,c96199_g1,c87713_g2,c174637_g1,c83088_g1,c97387_g2,c82461_g1,c201526_g1,c87647_g1,c87952_g1,c98428_g2,c58432_g1,c94373_g1,c79743_g1,c93029_g2,c92565_g1,c43652_g1,c76562_g1,c44714_g1,c90293_g1,c91960_g1,c47111_g1,c87176_g2,c92692_g8,c27693_g1,c111595_g1,c91174_g3,c134108_g1,c66879_g1,c121426_g1,c54905_g2,c99176_g2,c243383_g1,c64466_g1,c…
Organismal Systems	Immune system	RIG-I-like receptor signaling pathway	ko04622	57	c75371_g1,c85258_g1,c93690_g1,c97950_g1,c97626_g1,c256364_g1,c100385_g1,c96635_g1,c19437_g1,c101018_g1,c97777_g1,c97996_g1,c91326_g1,c101175_g1,c211217_g1,c93291_g2,c86062_g1,c93349_g1,c99960_g1,c95212_g2,c99433_g2,c102103_g1,c93201_g4,c81755_g2,c74251_g1,c82182_g1,c88497_g1,c77886_g1,c100464_g1,c90077_g1,c94369_g3,c82945_g1,c84572_g1,c98790_g3,c84574_g1,c68403_g1,c88541_g1,c50194_g1,c95691_g2,c8…
Metabolism	Carbohydrate metabolism	Starch and sucrose metabolism	ko00500	56	c85335_g1,c93189_g1,c100521_g2,c62125_g1,c90707_g1,c93816_g3,c81725_g1,c101471_g2,c97574_g1,c100442_g1,c195652_g1,c89544_g1,c101732_g2,c88477_g1,c85666_g1,c58839_g3,c177557_g1,c99202_g1,c100300_g2,c92432_g1,c66105_g1,c211105_g1,c86346_g2,c91751_g1,c98664_g2,c101278_g1,c100111_g3,c214559_g1,c62368_g1,c84370_g1,c99353_g3,c93174_g1,c96947_g1,c101169_g3,c97861_g1,c97888_g3,c91278_g1,c58839_g1,c96441_…
Metabolism	Lipid metabolism	Arachidonic acid metabolism	ko00590	54	c82461_g1,c237236_g1,c98648_g1,c94024_g2,c76373_g1,c257468_g1,c99293_g1,c225916_g1,c241569_g1,c184136_g1,c46229_g1,c4755_g1,c83764_g1,c100674_g1,c98986_g2,c90293_g1,c97016_g1,c93199_g1,c100619_g3,c89621_g1,c248793_g1,c99692_g1,c185919_g1,c79743_g1,c87647_g1,c41765_g1,c93744_g9,c119671_g1,c89063_g1,c78275_g1,c99195_g3,c99176_g2,c121426_g1,c79612_g1,c89621_g2,c98206_g2,c96658_g1,c91174_g3,c100910_g…
Organismal Systems	Digestive system	Vitamin digestion and absorption	ko04977	52	c101482_g3,c92723_g2,c91685_g1,c78713_g2,c229274_g1,c180497_g1,c181570_g1,c11211_g1,c986_g2,c21308_g1,c239933_g1,c84140_g1,c61463_g1,c95821_g1,c237762_g1,c11714_g2,c235390_g1,c135492_g1,c66394_g1,c5364_g1,c119877_g1,c83368_g2,c69807_g1,c248201_g1,c93293_g2,c162841_g1,c97983_g2,c16135_g1,c9290_g1,c77884_g1,c240331_g1,c184136_g1,c61709_g1,c95428_g1,c20756_g1,c4755_g1,c986_g1,c97197_g2,c4771_g1,c185…
Genetic Information Processing	Replication and repair	Fanconi anemia pathway	ko03460	51	c89992_g1,c206786_g1,c62046_g1,c97782_g1,c96689_g1,c101667_g1,c101315_g2,c89883_g1,c94688_g1,c92899_g2,c93967_g2,c93959_g1,c57218_g1,c82395_g1,c44454_g1,c95564_g1,c122514_g1,c101671_g2,c102040_g1,c96626_g1,c189328_g1,c72089_g1,c101683_g2,c87279_g1,c99547_g1,c101419_g3,c98152_g1,c73821_g1,c98653_g1,c100948_g5,c92984_g1,c88686_g1,c118535_g1,c87279_g2,c89787_g1,c91463_g1,c99779_g4,c92985_g3,c91087_g…
Organismal Systems	Immune system	NOD-like receptor signaling pathway	ko04621	51	c94369_g3,c90077_g1,c100464_g1,c81475_g1,c87252_g1,c2683_g1,c199831_g1,c96770_g2,c95691_g2,c50194_g1,c95078_g1,c68403_g1,c84574_g1,c75152_g1,c87851_g5,c199590_g1,c99084_g1,c89725_g4,c204200_g1,c98460_g1,c91255_g1,c58357_g1,c99757_g4,c88268_g1,c116866_g1,c97626_g1,c85258_g1,c97950_g1,c99823_g1,c96712_g2,c122668_g1,c91326_g1,c97777_g1,c228857_g1,c93363_g1,c87252_g2,c76246_g2,c156411_g1,c177104_g1,c…
Metabolism	Amino acid metabolism	Glycine, serine and threonine metabolism	ko00260	50	c77416_g1,c164962_g1,c26817_g1,c238717_g1,c100229_g4,c219682_g1,c155360_g1,c78890_g1,c98717_g5,c243237_g1,c178724_g1,c78978_g1,c157237_g1,c79412_g1,c130108_g1,c87574_g1,c187015_g1,c86989_g1,c185709_g1,c86059_g1,c64957_g2,c67575_g1,c80070_g1,c81888_g1,c67012_g1,c64957_g1,c87636_g1,c96323_g1,c43027_g1,c44396_g1,c82679_g1,c143069_g1,c65061_g1,c76088_g1,c73545_g1,c135790_g1,c147018_g1,c97090_g2,c9399…
Metabolism	Metabolism of cofactors and vitamins	Retinol metabolism	ko00830	48	c85840_g1,c89954_g1,c88926_g1,c97606_g1,c96553_g2,c91502_g4,c82646_g1,c153618_g1,c119671_g1,c100131_g1,c98402_g1,c94771_g1,c95254_g1,c97149_g1,c97888_g3,c101169_g3,c88284_g1,c98665_g1,c96441_g1,c22414_g1,c98369_g1,c91626_g1,c215426_g1,c205002_g1,c113465_g1,c76424_g1,c149573_g1,c101746_g3,c101746_g2,c101278_g1,c90103_g1,c93418_g1,c98838_g1,c92997_g1,c212678_g1,c93189_g1,c24356_g1,c21081_g1,c111380…
Organismal Systems	Environmental adaptation	Circadian rhythm	ko04710	48	c96612_g1,c218939_g1,c88086_g5,c96931_g1,c94271_g1,c88086_g2,c100001_g4,c82785_g1,c74252_g1,c214185_g1,c87941_g1,c114677_g1,c92282_g1,c94643_g1,c218297_g1,c93967_g5,c86352_g1,c89143_g1,c94926_g4,c94889_g2,c96926_g1,c101520_g3,c81103_g1,c91048_g2,c92353_g1,c89880_g2,c99299_g5,c94838_g2,c101731_g1,c88412_g2,c93328_g1,c156831_g1,c101520_g2,c86352_g2,c78571_g1,c99299_g4,c96844_g2,c88086_g4,c83574_g2,…
Organismal Systems	Sensory system	Phototransduction	ko04744	48	c65026_g1,c107855_g1,c29558_g1,c78432_g1,c223072_g1,c58874_g1,c137674_g1,c194250_g1,c121852_g1,c141234_g1,c43075_g1,c27738_g1,c93526_g4,c113822_g1,c104099_g1,c170951_g1,c212768_g1,c72754_g1,c64845_g2,c35702_g1,c82331_g2,c130262_g1,c243036_g1,c64524_g1,c93786_g1,c238191_g1,c163029_g1,c82802_g1,c133442_g1,c233873_g1,c62093_g1,c69370_g1,c712_g1,c216998_g1,c250090_g1,c64845_g1,c64194_g2,c255779_g1,c5…
Genetic Information Processing	Translation	Aminoacyl-tRNA biosynthesis	ko00970	47	c52263_g1,c94426_g1,c92234_g1,c243488_g1,c175499_g1,c193726_g1,c242386_g1,c101451_g1,c239295_g1,c87002_g1,c97348_g1,c100247_g3,c90869_g1,c163076_g1,c185555_g1,c86322_g1,c97921_g2,c84190_g1,c94094_g1,c88614_g2,c89321_g1,c119607_g1,c91250_g1,c90528_g1,c92851_g4,c96562_g1,c98602_g2,c84697_g1,c97470_g1,c95126_g1,c99582_g2,c88827_g1,c90354_g1,c113160_g1,c93575_g1,c84211_g1,c93893_g1,c90308_g1,c82440_g…
Metabolism	Carbohydrate metabolism	Galactose metabolism	ko00052	47	c109718_g1,c198499_g1,c90618_g1,c65561_g1,c173206_g1,c99353_g3,c80842_g1,c84440_g1,c98504_g1,c99528_g3,c93957_g2,c96659_g1,c79547_g1,c59176_g1,c100300_g1,c72168_g1,c89225_g1,c92494_g4,c85666_g1,c113431_g1,c93957_g1,c89544_g1,c95773_g2,c86084_g1,c62125_g1,c100521_g2,c90707_g1,c85335_g1,c100442_g1,c164186_g1,c94393_g1,c81725_g1,c93816_g3,c101471_g2,c97574_g1,c97525_g2,c11252_g1,c100111_g3,c5683_g1,…
Metabolism	Carbohydrate metabolism	Glyoxylate and dicarboxylate metabolism	ko00630	47	c78890_g1,c184149_g1,c84196_g1,c155360_g1,c8309_g1,c91325_g1,c164962_g1,c238717_g1,c26817_g1,c98288_g9,c118164_g1,c79412_g1,c99738_g3,c254999_g1,c99738_g2,c87926_g1,c99886_g2,c147166_g1,c78978_g1,c178724_g1,c185709_g1,c96150_g1,c63437_g2,c86059_g1,c91325_g2,c94890_g2,c119077_g1,c93861_g1,c80070_g1,c100571_g3,c65061_g1,c65062_g1,c219928_g1,c235338_g1,c135790_g1,c73545_g1,c234217_g1,c112396_g1,c760…
Metabolism	Carbohydrate metabolism	Pentose phosphate pathway	ko00030	47	c97180_g1,c87713_g2,c91334_g1,c109718_g1,c42317_g1,c89977_g3,c96680_g1,c83542_g1,c78238_g1,c174997_g1,c96272_g2,c113993_g1,c89977_g4,c89225_g1,c101277_g4,c89977_g2,c92723_g1,c94373_g1,c79547_g1,c93957_g2,c223406_g1,c227493_g1,c105161_g1,c96272_g1,c240108_g1,c215571_g1,c93816_g3,c84200_g1,c111595_g1,c218095_g1,c93957_g1,c97925_g5,c195315_g1,c74194_g1,c215483_g1,c83285_g1,c80626_g1,c92432_g1,c13594…
Metabolism	Lipid metabolism	Ether lipid metabolism	ko00565	47	c100923_g1,c80164_g2,c95936_g1,c80149_g1,c99577_g1,c162352_g1,c91002_g1,c239933_g1,c95936_g2,c68612_g1,c95030_g1,c96658_g1,c99126_g1,c81370_g1,c97689_g1,c92799_g3,c96728_g4,c96520_g3,c5364_g1,c98986_g1,c99263_g2,c89482_g3,c89482_g1,c94024_g2,c98648_g1,c100408_g2,c76373_g1,c75916_g1,c75519_g1,c99373_g1,c96869_g1,c237236_g1,c84008_g1,c4755_g1,c90226_g1,c90137_g1,c91630_g2,c184136_g1,c83826_g1,c9194…
Metabolism	Amino acid metabolism	Tryptophan metabolism	ko00380	46	c95412_g1,c108645_g1,c77237_g1,c165587_g1,c97243_g1,c91248_g1,c96394_g1,c100763_g1,c200712_g1,c101824_g2,c70595_g1,c116115_g1,c254202_g1,c98980_g1,c92615_g2,c83433_g1,c89399_g1,c87985_g2,c87710_g1,c235338_g1,c94495_g1,c45730_g1,c211446_g1,c132059_g1,c158570_g1,c101020_g1,c94131_g1,c100564_g2,c119462_g1,c65869_g1,c94890_g2,c96394_g2,c92562_g4,c79114_g1,c129592_g1,c50916_g1,c68747_g1,c234182_g1,c76…
Organismal Systems	Development	Dorso-ventral axis formation	ko04320	44	c88629_g1,c86743_g1,c213367_g1,c63440_g1,c89649_g2,c102272_g1,c93062_g1,c98018_g2,c96107_g1,c76982_g1,c99043_g1,c66388_g1,c88629_g2,c92523_g1,c98913_g3,c149586_g1,c99954_g2,c101481_g1,c93062_g2,c82601_g2,c95219_g2,c92102_g1,c92102_g2,c99954_g3,c82345_g1,c235724_g1,c97850_g1,c88034_g1,c79363_g1,c95916_g1,c238615_g1,c101481_g3,c73013_g1,c96580_g1,c98182_g2,c81014_g2,c96445_g1,c79545_g1,c158400_g1,c…
Genetic Information Processing	Replication and repair	Nucleotide excision repair	ko03420	43	c74214_g1,c96626_g1,c101680_g1,c90264_g1,c96892_g1,c83646_g1,c93209_g1,c202202_g1,c44454_g1,c91885_g1,c95656_g1,c88127_g1,c87720_g1,c96482_g1,c132725_g1,c148354_g1,c63682_g1,c206786_g1,c82406_g1,c95349_g4,c83017_g1,c88527_g1,c159080_g1,c79518_g1,c97632_g2,c85189_g1,c100120_g1,c157105_g1,c157383_g1,c84601_g1,c98664_g4,c90325_g1,c79917_g1,c92985_g3,c98885_g4,c227388_g1,c100247_g1,c77087_g1,c161870_…
Metabolism	Metabolism of other amino acids	beta-Alanine metabolism	ko00410	43	c75513_g1,c92971_g2,c132058_g1,c203230_g1,c68747_g1,c234182_g1,c20647_g1,c91291_g3,c142625_g1,c187785_g1,c184392_g1,c167313_g1,c132059_g1,c98566_g1,c220672_g1,c158570_g1,c53910_g1,c100372_g2,c64060_g1,c65869_g1,c91727_g1,c134108_g1,c86697_g2,c44104_g1,c89399_g1,c82414_g1,c94616_g7,c101529_g1,c229216_g1,c168758_g1,c58432_g1,c94495_g1,c101927_g2,c64060_g2,c108645_g1,c95168_g3,c90813_g3,c99653_g1,c7…
Organismal Systems	Excretory system	Collecting duct acid secretion	ko04966	43	c103720_g1,c71386_g1,c86254_g1,c92976_g3,c80431_g2,c41573_g1,c53868_g1,c59620_g1,c64670_g1,c92528_g1,c161021_g1,c4862_g1,c82242_g1,c81389_g2,c187204_g1,c81389_g1,c99481_g4,c101023_g1,c92717_g1,c62823_g1,c87104_g1,c65803_g1,c91568_g1,c251159_g1,c115565_g1,c191798_g1,c86037_g1,c71386_g2,c92717_g2,c154772_g1,c89180_g1,c241011_g1,c261072_g1,c184530_g1,c4844_g1,c214643_g1,c184611_g1,c99481_g3,c187713_…
Metabolism	Lipid metabolism	Steroid hormone biosynthesis	ko00140	42	c143946_g1,c93189_g1,c165569_g1,c77031_g1,c81874_g3,c95918_g1,c90075_g2,c96511_g1,c89928_g1,c101732_g2,c88477_g1,c252393_g1,c95974_g3,c174588_g1,c96669_g1,c135507_g1,c184127_g1,c92213_g2,c76424_g1,c94246_g1,c101278_g1,c93054_g1,c176239_g1,c28355_g1,c89991_g2,c82426_g1,c101169_g3,c97888_g3,c97149_g1,c99829_g1,c98665_g1,c96441_g1,c100134_g3,c91859_g1,c90075_g1,c89954_g1,c83795_g1,c63206_g1,c97833_g…
Metabolism	Amino acid metabolism	Tyrosine metabolism	ko00350	41	c89109_g1,c157922_g1,c234913_g1,c134447_g1,c90342_g1,c87985_g2,c81085_g1,c78095_g2,c215426_g1,c92615_g2,c76286_g1,c87833_g1,c60129_g1,c173013_g1,c91248_g1,c97243_g1,c94771_g1,c93418_g1,c81274_g2,c99221_g1,c77433_g1,c96411_g1,c149573_g1,c80496_g1,c44063_g1,c95808_g5,c210398_g1,c205002_g1,c44547_g1,c92895_g1,c157337_g1,c87193_g1,c91727_g1,c71960_g1,c92562_g4,c93108_g2,c184392_g1,c93108_g1,c91113_g1…
Metabolism	Carbohydrate metabolism	Pentose and glucuronate interconversions	ko00040	41	c44168_g1,c84370_g1,c97888_g3,c101169_g3,c254202_g1,c98980_g1,c91278_g1,c214199_g1,c96441_g1,c198499_g1,c83696_g1,c70595_g1,c72168_g1,c89954_g1,c94495_g1,c82646_g1,c87814_g1,c93189_g1,c81725_g1,c146500_g1,c91951_g1,c5683_g2,c164186_g1,c132059_g1,c101732_g2,c88477_g1,c85666_g1,c204495_g1,c212950_g1,c74194_g1,c74264_g1,c234182_g1,c80528_g1,c100989_g2,c67624_g2,c91751_g1,c182525_g1,c101278_g1,c5683_…
Metabolism	Glycan biosynthesis and metabolism	Other types of O-glycan biosynthesis	ko00514	40	c89851_g1,c94996_g1,c159813_g1,c95338_g1,c86962_g1,c95698_g1,c94278_g1,c193452_g1,c96254_g1,c99528_g3,c98504_g1,c45198_g1,c212892_g1,c97449_g1,c43769_g1,c102034_g1,c91281_g1,c90969_g1,c94729_g1,c91927_g1,c242844_g1,c86962_g2,c94996_g3,c50676_g1,c101646_g1,c88182_g1,c60141_g1,c86815_g1,c96830_g1,c160386_g1,c92211_g1,c212892_g2,c101414_g1,c94278_g3,c91009_g1,c97077_g1,c89259_g2,c100363_g6,c94393_g1…
Metabolism	Xenobiotics biodegradation and metabolism	Metabolism of xenobiotics by cytochrome P450	ko00980	40	c215426_g1,c91577_g1,c65445_g2,c96441_g1,c97888_g3,c101169_g3,c174637_g1,c83088_g1,c102575_g1,c44168_g1,c94771_g1,c97630_g3,c82646_g1,c76562_g1,c248793_g1,c87952_g1,c89954_g1,c47111_g1,c204495_g1,c71960_g1,c91727_g1,c101732_g2,c88477_g1,c172237_g1,c184392_g1,c93189_g1,c28355_g1,c190357_g1,c82941_g1,c101278_g1,c182525_g1,c149573_g1,c80817_g2,c218376_g1,c46528_g1,c76424_g1,c89674_g2,c205002_g1,c184…
Metabolism	Carbohydrate metabolism	Propanoate metabolism	ko00640	39	c83411_g1,c116135_g1,c96150_g1,c157980_g1,c65869_g1,c94890_g2,c99566_g2,c87092_g1,c100372_g2,c53910_g1,c158570_g1,c167313_g1,c160964_g1,c97201_g6,c187785_g1,c93585_g1,c83593_g1,c30398_g1,c68747_g1,c99886_g2,c95543_g3,c91873_g1,c116115_g1,c99566_g1,c101824_g2,c99653_g1,c94640_g5,c90526_g1,c213396_g1,c108645_g1,c95168_g3,c83593_g2,c101927_g2,c168758_g1,c101529_g1,c101080_g1,c99064_g2,c94616_g7,c866…
Metabolism	Glycan biosynthesis and metabolism	Glycosaminoglycan biosynthesis - heparan sulfate / heparin	ko00534	39	c75067_g1,c94744_g2,c83516_g3,c98154_g1,c130845_g1,c89172_g1,c101107_g1,c97412_g1,c99826_g1,c99916_g3,c83357_g4,c92313_g3,c99189_g1,c66247_g1,c97113_g1,c98970_g3,c96202_g1,c96661_g2,c240095_g1,c72188_g1,c96661_g3,c157624_g1,c85395_g1,c99919_g1,c97381_g3,c78235_g1,c92557_g1,c87225_g1,c83516_g2,c12506_g1,c84091_g1,c83357_g3,c96102_g1,c93273_g1,c74710_g1,c83357_g1,c79389_g1,c101275_g1,c96475_g1
Metabolism	Xenobiotics biodegradation and metabolism	Drug metabolism - cytochrome P450	ko00982	39	c218376_g1,c149573_g1,c80817_g2,c46528_g1,c89674_g2,c178169_g1,c205002_g1,c184127_g1,c28355_g1,c190357_g1,c93418_g1,c101278_g1,c82941_g1,c89961_g2,c184392_g1,c99680_g2,c93189_g1,c71960_g1,c88477_g1,c101732_g2,c91727_g1,c89954_g1,c47111_g1,c82646_g1,c75927_g1,c248793_g1,c76562_g1,c87952_g1,c91248_g1,c97888_g3,c101169_g3,c174637_g1,c83088_g1,c94771_g1,c215426_g1,c65445_g2,c96441_g1,c90772_g3,c92615…
Genetic Information Processing	Transcription	Basal transcription factors	ko03022	37	c98276_g1,c97590_g1,c88127_g1,c80709_g1,c95690_g1,c195685_g1,c96433_g1,c87720_g1,c97591_g1,c159080_g1,c76535_g1,c93515_g1,c92205_g3,c83646_g1,c80013_g1,c75947_g1,c89174_g4,c66360_g1,c61008_g1,c79252_g1,c78827_g1,c91829_g1,c83335_g1,c9974_g1,c98257_g1,c98146_g1,c85189_g1,c100819_g3,c83386_g1,c75526_g1,c98664_g4,c100819_g5,c98885_g4,c92197_g1,c95898_g5,c85334_g1,c77087_g1
Metabolism	Carbohydrate metabolism	Butanoate metabolism	ko00650	35	c192397_g1,c229216_g1,c64060_g2,c22607_g1,c11800_g1,c101529_g1,c200712_g1,c101824_g2,c67048_g2,c245458_g1,c116115_g1,c99969_g1,c86456_g1,c108645_g1,c87244_g1,c98704_g1,c187785_g1,c95416_g1,c92971_g2,c132058_g1,c129592_g1,c203230_g1,c68747_g1,c20647_g1,c90690_g1,c64060_g1,c94890_g2,c65869_g1,c92087_g5,c173050_g1,c22527_g1,c179223_g1,c89807_g1,c220672_g1,c158570_g1
Genetic Information Processing	Folding, sorting and degradation	SNARE interactions in vesicular transport	ko04130	34	c86707_g1,c93185_g3,c96455_g2,c86700_g1,c96883_g1,c92242_g1,c100903_g2,c88133_g1,c101506_g1,c160529_g1,c83336_g1,c68261_g1,c84337_g1,c66778_g1,c82016_g2,c87935_g1,c63357_g1,c96932_g1,c4759_g1,c92952_g1,c100455_g1,c92711_g1,c85819_g1,c89587_g1,c70915_g1,c95298_g1,c76646_g1,c95148_g1,c94230_g1,c97228_g1,c45707_g1,c1842_g1,c81921_g1,c94993_g2
Metabolism	Metabolism of cofactors and vitamins	Nicotinate and nicotinamide metabolism	ko00760	34	c90792_g3,c82725_g1,c157011_g1,c97552_g1,c88661_g1,c133457_g1,c70662_g1,c92700_g1,c97148_g1,c93418_g1,c89801_g2,c97605_g1,c98549_g2,c67740_g1,c86048_g1,c90792_g2,c122166_g1,c98248_g4,c93121_g1,c101042_g1,c59859_g1,c86610_g1,c96770_g1,c92783_g1,c87498_g1,c100475_g1,c101741_g1,c99926_g1,c98622_g3,c96860_g1,c87487_g1,c75265_g1,c81792_g1,c84178_g1
Metabolism	Metabolism of cofactors and vitamins	Porphyrin and chlorophyll metabolism	ko00860	33	c75311_g1,c84015_g1,c101278_g1,c115316_g1,c243237_g1,c185001_g1,c100453_g2,c81017_g1,c88477_g1,c101732_g2,c57823_g1,c95909_g3,c81888_g1,c206040_g1,c93575_g1,c61778_g1,c93189_g1,c91250_g1,c82646_g1,c99102_g2,c89954_g1,c95977_g4,c85501_g2,c163076_g1,c246859_g1,c94607_g1,c96441_g1,c101169_g3,c97888_g3,c78680_g1,c93644_g1,c90124_g1,c84370_g1
Metabolism	Xenobiotics biodegradation and metabolism	Drug metabolism - other enzymes	ko00983	33	c98199_g1,c253830_g1,c101278_g1,c138869_g1,c91091_g2,c88477_g1,c101732_g2,c98566_g1,c94775_g1,c99291_g1,c93189_g1,c203486_g1,c97955_g5,c96829_g1,c96082_g1,c82646_g1,c83875_g1,c99578_g1,c88279_g2,c114906_g1,c93859_g1,c82414_g1,c79036_g1,c78054_g1,c89954_g1,c71786_g1,c91091_g1,c96441_g1,c26420_g1,c97888_g3,c101169_g3,c90813_g3,c84370_g1
Metabolism	Amino acid metabolism	Arginine biosynthesis	ko00220	32	c98288_g9,c96411_g1,c184149_g1,c5795_g1,c97386_g2,c188179_g1,c47873_g1,c100571_g3,c93788_g1,c96838_g1,c213355_g1,c100787_g2,c96651_g1,c99702_g4,c81085_g1,c102599_g1,c94618_g1,c98811_g2,c93662_g5,c100965_g5,c82272_g1,c172543_g1,c109083_g1,c157922_g1,c94420_g3,c212032_g1,c87617_g2,c73011_g1,c146223_g1,c87833_g1,c101466_g3,c78095_g2
Genetic Information Processing	Replication and repair	Base excision repair	ko03410	31	c63682_g1,c88467_g1,c96780_g1,c94755_g2,c73837_g1,c186249_g1,c79233_g1,c91928_g1,c98444_g1,c97945_g4,c193608_g1,c96514_g1,c95656_g1,c90204_g1,c203551_g1,c91275_g3,c101373_g1,c96892_g1,c86408_g1,c100408_g4,c227388_g1,c100247_g1,c87992_g1,c89064_g1,c74214_g1,c93064_g1,c73947_g2,c84601_g1,c162558_g1,c89108_g1,c101680_g1
Metabolism	Glycan biosynthesis and metabolism	Glycosphingolipid biosynthesis - lacto and neolacto series	ko00601	31	c212892_g1,c98718_g3,c99709_g1,c212892_g2,c98504_g1,c99948_g1,c96688_g1,c99528_g3,c96254_g1,c97387_g3,c187825_g1,c92202_g1,c95338_g1,c93842_g1,c94181_g6,c93263_g3,c109799_g1,c89851_g1,c94610_g1,c98348_g1,c163387_g1,c98209_g2,c100695_g2,c94729_g1,c82798_g1,c49104_g1,c94393_g1,c102034_g1,c101095_g1,c98794_g1,c164572_g1
Metabolism	Lipid metabolism	Fatty acid elongation	ko00062	31	c80943_g1,c88548_g1,c97378_g1,c86600_g1,c67781_g1,c86155_g1,c89734_g1,c91199_g1,c96017_g1,c97819_g3,c90623_g1,c181537_g1,c129592_g1,c63206_g1,c90075_g1,c200901_g1,c82876_g1,c200712_g1,c94558_g3,c65869_g1,c6308_g1,c94129_g2,c86584_g1,c65596_g1,c108645_g1,c94558_g2,c151359_g1,c87252_g4,c158570_g1,c90075_g2,c99524_g1
Organismal Systems	Immune system	Cytosolic DNA-sensing pathway	ko04623	31	c87257_g1,c88786_g1,c95233_g1,c90964_g1,c97996_g1,c98559_g2,c81475_g1,c71924_g1,c182053_g1,c95267_g3,c65408_g1,c97060_g1,c256364_g1,c97626_g1,c98578_g1,c94535_g1,c88268_g1,c70255_g1,c81755_g2,c93201_g4,c97017_g2,c91255_g1,c100323_g2,c101033_g1,c99960_g1,c93291_g2,c89250_g1,c99084_g1,c84604_g1,c82273_g1,c93363_g1
Genetic Information Processing	Replication and repair	DNA replication	ko03030	30	c97151_g2,c83877_g1,c101680_g1,c74214_g1,c157105_g1,c98066_g1,c84601_g1,c227388_g1,c91469_g1,c100247_g1,c44454_g1,c79917_g1,c90264_g1,c92985_g3,c96892_g1,c87024_g1,c87279_g2,c88636_g1,c88636_g3,c203551_g1,c96514_g1,c95656_g1,c86022_g1,c94283_g1,c71787_g1,c79518_g1,c63682_g1,c87279_g1,c206786_g1,c117989_g1
Metabolism	Overview	2-Oxocarboxylic acid metabolism	ko01210	30	c100564_g2,c94420_g3,c212032_g1,c87617_g2,c126765_g1,c92025_g3,c47873_g1,c66879_g1,c96838_g1,c91325_g2,c96651_g1,c87833_g1,c57963_g1,c119077_g1,c78095_g2,c81085_g1,c102599_g1,c118164_g1,c99702_g4,c254999_g1,c86044_g1,c147166_g1,c98811_g2,c87926_g1,c96411_g1,c92565_g3,c92565_g1,c90331_g1,c157922_g1,c91325_g1
Organismal Systems	Immune system	Intestinal immune network for IgA production	ko04672	30	c84045_g1,c57249_g1,c90000_g1,c90132_g2,c176136_g1,c101118_g1,c84472_g1,c81958_g1,c83319_g1,c76962_g1,c100028_g1,c92696_g1,c100789_g4,c97105_g4,c87054_g1,c131794_g1,c77623_g1,c88738_g1,c13100_g1,c94463_g1,c101534_g1,c238697_g1,c72901_g1,c85685_g1,c96941_g1,c97061_g2,c87133_g1,c92873_g1,c75887_g1,c71911_g1
Metabolism	Glycan biosynthesis and metabolism	Mucin type O-glycan biosynthesis	ko00512	28	c99777_g1,c98489_g1,c76502_g1,c90856_g1,c85369_g1,c118919_g1,c92884_g1,c99377_g5,c83628_g1,c6490_g1,c97364_g2,c85965_g2,c90749_g1,c211786_g1,c12395_g1,c59893_g1,c99377_g3,c100747_g1,c92512_g1,c161966_g1,c237344_g1,c85965_g1,c91426_g1,c81165_g2,c102009_g1,c174000_g1,c98177_g1,c95612_g1
Genetic Information Processing	Replication and repair	Homologous recombination	ko03440	27	c92985_g3,c98824_g1,c218303_g1,c101939_g2,c99779_g4,c122514_g1,c100247_g1,c44454_g1,c87156_g1,c99068_g3,c157105_g1,c93692_g1,c96126_g1,c63682_g1,c93010_g2,c87279_g1,c206786_g1,c89992_g1,c98653_g1,c96689_g1,c88686_g1,c101667_g1,c90668_g1,c31670_g1,c92566_g1,c87279_g2,c88286_g1
Metabolism	Lipid metabolism	Biosynthesis of unsaturated fatty acids	ko01040	27	c159815_g1,c258104_g1,c89734_g1,c90570_g1,c93029_g4,c86155_g1,c97378_g1,c86600_g1,c88548_g1,c80943_g1,c103135_g1,c90075_g1,c63206_g1,c181537_g1,c97819_g3,c192131_g1,c94129_g2,c77431_g2,c97057_g1,c94558_g3,c86310_g1,c200901_g1,c82876_g1,c99524_g1,c90075_g2,c94558_g2,c101102_g1
Genetic Information Processing	Folding, sorting and degradation	Protein export	ko03060	25	c94338_g4,c92677_g1,c73757_g2,c108976_g1,c132124_g1,c73757_g3,c158260_g1,c237747_g1,c192643_g1,c170238_g1,c90866_g2,c73757_g1,c196820_g1,c77276_g1,c166386_g1,c105868_g1,c66095_g1,c84347_g1,c176912_g1,c100546_g2,c96892_g3,c91026_g1,c80769_g1,c188561_g1,c212555_g1
Metabolism	Lipid metabolism	Linoleic acid metabolism	ko00591	25	c98986_g1,c5364_g1,c41765_g1,c99263_g2,c28355_g1,c248793_g1,c185919_g1,c99692_g1,c81370_g1,c99126_g1,c96520_g3,c184127_g1,c92799_g3,c98986_g2,c100674_g1,c4755_g1,c239933_g1,c184136_g1,c98665_g1,c96658_g1,c94024_g2,c98648_g1,c97149_g1,c76373_g1,c237236_g1
Cellular Processes	Transport and catabolism	Regulation of autophagy	ko04140	24	c94560_g4,c98288_g3,c95171_g1,c92851_g1,c93063_g1,c93583_g1,c90690_g2,c101520_g3,c84572_g1,c83574_g2,c84160_g1,c99007_g1,c88054_g1,c96899_g1,c101520_g2,c10845_g1,c92567_g1,c98288_g4,c101752_g5,c89780_g1,c237126_g1,c41736_g1,c82946_g1,c99801_g1
Environmental Information Processing	Signal transduction	MAPK signaling pathway - fly	ko04013	24	c79363_g1,c88034_g1,c101481_g3,c238615_g1,c76982_g1,c82345_g1,c235724_g1,c98018_g2,c87683_g1,c99497_g2,c39405_g1,c95219_g2,c165085_g1,c101481_g4,c101481_g1,c92523_g1,c79545_g1,c81014_g2,c158400_g1,c75921_g1,c98913_g3,c216014_g1,c97535_g1,c73013_g1
Metabolism	Amino acid metabolism	Histidine metabolism	ko00340	24	c94495_g1,c142625_g1,c95793_g1,c234182_g1,c102001_g4,c96923_g3,c90667_g1,c77843_g1,c88297_g1,c89399_g1,c98980_g1,c254202_g1,c91727_g1,c92615_g2,c51784_g1,c98232_g2,c57315_g1,c77680_g1,c87441_g1,c70595_g1,c184392_g1,c97243_g1,c91248_g1,c132059_g1
Metabolism	Lipid metabolism	Steroid biosynthesis	ko00100	24	c92141_g5,c100059_g1,c82975_g1,c89694_g1,c100134_g3,c187179_g1,c189087_g1,c174588_g1,c78904_g1,c108219_g1,c100887_g2,c66235_g1,c96511_g1,c95918_g1,c97514_g1,c65522_g1,c29519_g1,c86139_g2,c74903_g1,c81552_g1,c73603_g1,c83690_g1,c91084_g1,c227490_g1
Organismal Systems	Endocrine system	Renin-angiotensin system	ko04614	23	c63737_g1,c130398_g1,c40833_g1,c54905_g2,c98123_g1,c98311_g1,c101629_g1,c94722_g1,c227068_g1,c94972_g1,c71609_g1,c86719_g1,c99177_g1,c132970_g1,c70727_g1,c97863_g1,c54905_g1,c241900_g1,c98562_g1,c97863_g2,c88965_g1,c43652_g1,c85846_g1
Metabolism	Energy metabolism	Nitrogen metabolism	ko00910	22	c100571_g3,c92976_g3,c132756_g1,c76029_g1,c93788_g1,c188179_g1,c250386_g1,c61469_g1,c146223_g1,c82242_g1,c90467_g1,c98288_g9,c74187_g1,c94618_g1,c138460_g1,c82530_g1,c97155_g1,c98012_g1,c184149_g1,c95598_g1,c5795_g1,c97386_g2
Metabolism	Lipid metabolism	alpha-Linolenic acid metabolism	ko00592	22	c99126_g1,c81370_g1,c92799_g3,c98986_g2,c96520_g3,c93029_g4,c98986_g1,c5364_g1,c99263_g2,c103135_g1,c258104_g1,c185919_g1,c90570_g1,c94024_g2,c98648_g1,c76373_g1,c237236_g1,c97057_g1,c239933_g1,c4755_g1,c96658_g1,c184136_g1
Metabolism	Glycan biosynthesis and metabolism	Glycosaminoglycan biosynthesis - keratan sulfate	ko00533	21	c94393_g1,c95195_g1,c253730_g1,c94744_g2,c98794_g1,c85369_g1,c90358_g1,c49104_g1,c82798_g1,c86245_g1,c89851_g1,c93263_g3,c212892_g2,c77026_g1,c86844_g2,c212892_g1,c95612_g1,c99948_g1,c98504_g1,c99528_g3,c96254_g1
Metabolism	Metabolism of other amino acids	Taurine and hypotaurine metabolism	ko00430	21	c99158_g2,c64060_g2,c82758_g1,c229216_g1,c91831_g1,c203230_g1,c133904_g1,c98132_g1,c20647_g1,c92971_g2,c44104_g1,c132058_g1,c67048_g2,c99293_g1,c64060_g1,c99158_g1,c99176_g2,c101102_g1,c121426_g1,c97387_g2,c220672_g1
Genetic Information Processing	Transcription	RNA polymerase	ko03020	20	c87257_g1,c88786_g1,c95233_g1,c90964_g1,c96469_g1,c98643_g2,c71924_g1,c99768_g1,c95267_g3,c182053_g1,c65408_g1,c79649_g1,c82015_g1,c70255_g1,c97017_g2,c93753_g2,c100323_g2,c58529_g1,c89250_g1,c84604_g1
Metabolism	Amino acid metabolism	Phenylalanine metabolism	ko00360	20	c91248_g1,c97243_g1,c184392_g1,c92562_g4,c92615_g2,c91727_g1,c87833_g1,c157337_g1,c78095_g2,c81085_g1,c44547_g1,c145813_g1,c87985_g2,c95808_g5,c90342_g1,c213722_g1,c96411_g1,c29589_g1,c157922_g1,c89109_g1
Metabolism	Carbohydrate metabolism	Ascorbate and aldarate metabolism	ko00053	20	c88477_g1,c101732_g2,c254202_g1,c98980_g1,c96441_g1,c70595_g1,c87814_g1,c93189_g1,c132059_g1,c97888_g3,c101169_g3,c91751_g1,c94495_g1,c101278_g1,c142625_g1,c82646_g1,c234182_g1,c95391_g1,c89399_g1,c89954_g1
Metabolism	Glycan biosynthesis and metabolism	Glycosaminoglycan biosynthesis - chondroitin sulfate / dermatan sulfate	ko00532	20	c75084_g1,c101275_g1,c249621_g1,c94486_g1,c100377_g2,c97113_g1,c97230_g1,c72809_g1,c150636_g1,c86239_g1,c101107_g1,c100283_g1,c97412_g1,c108369_g1,c117391_g1,c126397_g1,c86931_g1,c92795_g1,c95961_g1,c99919_g1
Metabolism	Glycan biosynthesis and metabolism	Glycosaminoglycan degradation	ko00531	20	c97966_g1,c100454_g2,c98860_g2,c98313_g1,c88243_g1,c109799_g1,c100868_g1,c201758_g1,c92494_g4,c98715_g1,c164572_g1,c95773_g2,c98179_g1,c84370_g1,c102073_g1,c98864_g1,c253077_g1,c90923_g1,c100424_g1,c83505_g1
Metabolism	Metabolism of terpenoids and polyketides	Terpenoid backbone biosynthesis	ko00900	20	c98704_g1,c97414_g1,c91334_g1,c80606_g1,c99718_g1,c87991_g3,c81081_g1,c116115_g1,c92725_g1,c100226_g1,c101824_g2,c189778_g1,c83137_g1,c94890_g2,c78238_g1,c88387_g1,c91334_g5,c74719_g1,c254711_g1,c100132_g1
Metabolism	Lipid metabolism	Primary bile acid biosynthesis	ko00120	19	c91859_g1,c93206_g1,c58773_g1,c194170_g1,c102006_g1,c96669_g1,c101102_g1,c98085_g1,c237908_g1,c90399_g1,c84396_g1,c101042_g3,c184346_g1,c99570_g1,c74350_g1,c78530_g1,c90069_g1,c88625_g1,c93206_g2
Genetic Information Processing	Replication and repair	Mismatch repair	ko03430	18	c63682_g1,c206786_g1,c87279_g1,c82142_g1,c79518_g1,c95656_g1,c87279_g2,c203551_g1,c92985_g3,c90264_g1,c79917_g1,c227388_g1,c100247_g1,c44454_g1,c157105_g1,c94977_g1,c84601_g1,c91087_g1
Metabolism	Glycan biosynthesis and metabolism	Glycosphingolipid biosynthesis - ganglio series	ko00604	18	c96555_g4,c85369_g1,c88079_g1,c79076_g1,c107295_g1,c98329_g7,c164572_g1,c95773_g2,c98329_g6,c87476_g2,c92626_g1,c214479_g1,c95612_g1,c97387_g3,c99587_g2,c87476_g3,c92494_g4,c109799_g1
Metabolism	Glycan biosynthesis and metabolism	Other glycan degradation	ko00511	17	c164572_g1,c95773_g2,c93322_g1,c182284_g1,c28181_g1,c100159_g2,c82877_g2,c87956_g1,c90373_g1,c109799_g1,c97251_g1,c92494_g4,c100000_g1,c91512_g1,c93635_g1,c157025_g1,c88929_g1
Metabolism	Glycan biosynthesis and metabolism	Glycosylphosphatidylinositol(GPI)-anchor biosynthesis	ko00563	16	c93407_g1,c184401_g1,c93536_g1,c81202_g1,c95789_g1,c92417_g2,c113129_g1,c95465_g2,c96290_g1,c101352_g2,c97435_g1,c89572_g1,c95800_g1,c100425_g1,c96075_g2,c101926_g1
Metabolism	Biosynthesis of other secondary metabolites	Caffeine metabolism	ko00232	15	c116135_g1,c99566_g2,c99811_g5,c90618_g1,c83910_g1,c99566_g1,c100300_g1,c90707_g1,c99353_g3,c63657_g1,c99291_g1,c100300_g2,c85335_g1,c84028_g1,c101471_g2
Metabolism	Lipid metabolism	Fatty acid biosynthesis	ko00061	15	c88419_g1,c264313_g1,c93568_g1,c118750_g1,c90837_g1,c116135_g1,c207132_g1,c84157_g1,c238596_g1,c79976_g1,c99566_g2,c101154_g1,c99566_g1,c58856_g1,c98135_g2
Metabolism	Metabolism of cofactors and vitamins	Folate biosynthesis	ko00790	15	c93151_g1,c90659_g3,c90460_g1,c92340_g1,c65936_g1,c22519_g1,c257990_g1,c65896_g1,c86982_g1,c95170_g1,c99834_g2,c96079_g1,c96980_g1,c89386_g2,c80688_g3
Metabolism	Metabolism of cofactors and vitamins	One carbon pool by folate	ko00670	15	c94094_g1,c86059_g1,c78890_g1,c93466_g1,c87441_g1,c118434_g1,c238717_g1,c89311_g1,c194646_g1,c101153_g1,c97472_g3,c79412_g1,c178724_g1,c89631_g1,c94380_g1
Metabolism	Metabolism of other amino acids	Cyanoamino acid metabolism	ko00460	15	c97386_g2,c146223_g1,c86059_g1,c99293_g1,c82758_g1,c99158_g2,c238717_g1,c99158_g1,c94618_g1,c99176_g2,c79412_g1,c93788_g1,c178724_g1,c97387_g2,c121426_g1
Organismal Systems	Environmental adaptation	Circadian rhythm - fly	ko04711	15	c96926_g1,c92376_g1,c75904_g1,c100001_g4,c97705_g2,c89375_g1,c94643_g1,c90468_g1,c84647_g1,c88086_g2,c95587_g4,c101731_g1,c88086_g4,c96612_g1,c92353_g1
Metabolism	Metabolism of cofactors and vitamins	Ubiquinone and other terpenoid-quinone biosynthesis	ko00130	13	c90342_g1,c99159_g1,c93076_g1,c98317_g1,c29563_g1,c44547_g1,c85927_g1,c82545_g1,c95850_g1,c91148_g1,c72115_g1,c66625_g1,c95808_g5
Metabolism	Lipid metabolism	Synthesis and degradation of ketone bodies	ko00072	12	c101203_g3,c98704_g1,c101203_g2,c101824_g2,c90690_g1,c154086_g1,c94890_g2,c116115_g1,c99969_g1,c96140_g1,c86456_g1,c89807_g1
Genetic Information Processing	Replication and repair	Non-homologous end-joining	ko03450	11	c99228_g1,c87919_g1,c97184_g1,c121839_g1,c95921_g1,c92272_g1,c100258_g1,c100878_g1,c96514_g1,c85430_g1,c90668_g1
Metabolism	Amino acid metabolism	Phenylalanine, tyrosine and tryptophan biosynthesis	ko00400	11	c95808_g5,c87985_g2,c145813_g1,c81085_g1,c157922_g1,c78095_g2,c29589_g1,c87833_g1,c213722_g1,c92562_g4,c96411_g1
Metabolism	Biosynthesis of other secondary metabolites	Butirosin and neomycin biosynthesis	ko00524	11	c101471_g2,c62125_g1,c90707_g1,c100300_g1,c99353_g3,c100300_g2,c85335_g1,c99566_g2,c90618_g1,c99566_g1,c116135_g1
Metabolism	Biosynthesis of other secondary metabolites	Monobactam biosynthesis	ko00261	11	c99566_g2,c90618_g1,c99811_g5,c83910_g1,c116135_g1,c101471_g2,c100300_g1,c90707_g1,c99353_g3,c100300_g2,c85335_g1
Metabolism	Metabolism of other amino acids	Selenocompound metabolism	ko00450	11	c72997_g1,c101153_g1,c83910_g1,c99811_g5,c87524_g1,c105987_g1,c95574_g2,c113669_g1,c255320_g1,c87171_g1,c99117_g1
Metabolism	Glycan biosynthesis and metabolism	Glycosphingolipid biosynthesis - globo series	ko00603	10	c93158_g1,c84440_g1,c95338_g1,c164572_g1,c85329_g1,c109799_g1,c85369_g1,c81599_g1,c95612_g1,c97387_g3
Genetic Information Processing	Folding, sorting and degradation	Sulfur relay system	ko04122	9	c101718_g1,c257990_g1,c86929_g1,c100825_g1,c85725_g1,c89386_g2,c99834_g2,c82787_g1,c82191_g1
Metabolism	Energy metabolism	Sulfur metabolism	ko00920	9	c90085_g3,c116131_g1,c82191_g1,c94065_g1,c96923_g1,c99811_g5,c83910_g1,c240367_g1,c94718_g1
Metabolism	Metabolism of cofactors and vitamins	Pantothenate and CoA biosynthesis	ko00770	9	c99799_g1,c100006_g5,c96219_g1,c91548_g1,c86610_g1,c44104_g1,c90813_g3,c82414_g1,c98566_g1
Metabolism	Overview	Degradation of aromatic compounds	ko01220	8	c94771_g1,c146500_g1,c80528_g1,c95391_g1,c5683_g2,c214199_g1,c71960_g1,c212950_g1
Metabolism	Metabolism of other amino acids	D-Glutamine and D-glutamate metabolism	ko00471	7	c146223_g1,c94618_g1,c97386_g2,c172543_g1,c93788_g1,c109083_g1,c101466_g3
Metabolism	Metabolism of cofactors and vitamins	Vitamin B6 metabolism	ko00750	6	c93418_g1,c93800_g1,c50477_g1,c95679_g1,c91856_g1,c87636_g1
Metabolism	Metabolism of cofactors and vitamins	Thiamine metabolism	ko00730	5	c94008_g1,c78901_g1,c94613_g1,c101718_g1,c96303_g1
Metabolism	Metabolism of cofactors and vitamins	Riboflavin metabolism	ko00740	4	c96303_g1,c100453_g2,c76286_g1,c83189_g3
Metabolism	Metabolism of terpenoids and polyketides	Insect hormone biosynthesis	ko00981	4	c91334_g1,c78238_g1,c93156_g1,c91334_g5
Metabolism	Carbohydrate metabolism	C5-Branched dibasic acid metabolism	ko00660	3	c11800_g1,c22527_g1,c22607_g1
Metabolism	Amino acid metabolism	Valine, leucine and isoleucine biosynthesis	ko00290	2	c77416_g1,c87772_g1
Metabolism	Amino acid metabolism	Lysine biosynthesis	ko00300	1	c100564_g2
Metabolism	Metabolism of cofactors and vitamins	Biotin metabolism	ko00780	1	c96722_g1
Metabolism	Metabolism of cofactors and vitamins	Lipoic acid metabolism	ko00785	1	c83995_g1
Metabolism	Metabolism of other amino acids	D-Arginine and D-ornithine metabolism	ko00472	1	c84028_g1
Notes:	15239 unigenes were mapped to 231 KEGG pathways.
	Symbol	Description
	Pathway Hierarchy1	Pathway Hierarchy 1
	Pathway Hierarchy2	Pathway Hierarchy 2
	KEGG Pathway	Kyoto Encyclopedia of Genes and Genomes Pathway
	Pathway ID	KEGG Pathway ID
	Gene Number	The unigene number of KEGG Pathway
	Gene IDs	The code of each unigene

## Sheet: Table S3
Table S3. Differentially expressed genes downregulated at 9 dph compared to those at 6 dph
Gene_id	HS9_readcouNt	HS6_readcouNt	log2.Fold_change.	p.value	q.value.Storey.et.al..2003.	Gene Length	Nr GI	Nr ID	Nr Score	Nr Evalue	Nr Description	Nt GI	Nt ID	Nt Score	Nt Evalue	Nt Description	KO ID	KO Name	KO Description	Http Link	Swissprot ID	Swissprot Score	Swissprot Evalue	Swissprot Description	PFAM ID	PFAM description	Gene ONtology Biological Pathway	BP Description	Gene ONtology Molecular Function	MF Description	Gene ONtology Cellular ComponeNt	CC Description	KOG ID	KOG Description
c90947_g1	0.0333437	52.0287	-10.608	3.3106e-09	6.8324e-07	4841	657786916	XP_008320465.1	4087	0	PREDICTED: uncharacterized protein LOC103387551 isoform X1 [Cynoglossus semilaevis]	734594983	XM_010730617.1	1057	0	PREDICTED: Larimichthys crocea uncharacterized LOC104918763 (LOC104918763), mRNA	K17916	KIF16B, SNX23	kinesin family member 16B	http://www.genome.jp/dbget-bin/www_bget?ko:K17916	Q96L93	1984	0	Kinesin-like protein KIF16B OS=Homo sapiens GN=KIF16B PE=1 SV=2	PF08336//PF01411//PF00225	Prolyl 4-Hydroxylase alpha-subunit, N-terminal region//tRNA synthetases class II (A)//Kinesin motor domain	GO:0006419//GO:0007018//GO:0006525//GO:0006531//GO:0007017//GO:0055114//GO:0018401//GO:0006560//GO:0006522	alanyl-tRNA aminoacylation//microtubule-based movement//arginine metabolic process//aspartate metabolic process//microtubule-based process//oxidation-reduction process//peptidyl-proline hydroxylation to 4-hydroxy-L-proline//proline metabolic process//alanine metabolic process	GO:0003777//GO:0004813//GO:0000166//GO:0008017//GO:0005524//GO:0004656//GO:0016702	microtubule motor activity//alanine-tRNA ligase activity//nucleotide binding//microtubule binding//ATP binding//procollagen-proline 4-dioxygenase activity//oxidoreductase activity, acting on single donors with incorporation of molecular oxygen, incorporation of two atoms of oxygen	GO:0045298//GO:0005783//GO:0005874	tubulin complex//endoplasmic reticulum//microtubule	KOG0245	Kinesin-like protein
c75126_g1	0.300094	372.434	-10.277	2.9715e-59	5.1372e-56	2121	528753584	EPY73243.1	182	1.29148e-11	hypothetical protein CB1_025267002, partial [Camelus ferus]	--	--	--	--	--	--	--	--	--	--	--	--	--	PF01635	Coronavirus M matrix/glycoprotein	GO:0019058	viral life cycle	--	--	--	--	--	--
c101444_g2	0.0333437	33.0649	-9.9537	7.3058e-07	0.00010564	2224	498995568	XP_004553527.1	1160	6.17752e-150	PREDICTED: homeobox protein OTX1 B [Maylandia zebra]>gi|548378063|ref|XP_005733754.1| PREDICTED: homeobox protein OTX1 B-like [Pundamilia nyererei]>gi|554823645|ref|XP_005922497.1| PREDICTED: homeobox protein OTX1 B-like [Haplochromis burtoni]>gi|583976475|ref|XP_006783597.1| PREDICTED: homeobox protein OTX1 B-like [Neolamprologus brichardi]	542198650	XM_003438333.2	1002	0	PREDICTED: Oreochromis niloticus homeobox protein OTX1 B-like (LOC100712246), transcript variant X1, mRNA	K09326	OTX1	homeobox protein OTX1	http://www.genome.jp/dbget-bin/www_bget?ko:K09326	Q91994	1029	6.47085e-132	Homeobox protein OTX1 B OS=Danio rerio GN=otx1b PE=2 SV=1	PF03529//PF00046	Otx1 transcription factor//Homeobox domain	GO:0007275	multicellular organismal development	GO:0003700//GO:0003677	transcription factor activity, sequence-specific DNA binding//DNA binding	GO:0005634//GO:0005667	nucleus//transcription factor complex	KOG2251	Homeobox transcription factor
c90838_g1	0.0333437	24.9284	-9.5462	9.6628e-06	0.001102	1124	669214824	CDW61111.1	252	4.95553e-22	hypothetical protein TTRE_0000953901 [Trichuris trichiura]	507148241	NR_103048.1	975	0	Streptococcus oralis strain Uo5 23S ribosomal RNA gene, complete sequence	--	--	--	--	--	--	--	--	--	--	--	--	--	--	--	--	--	--
c52704_g1	0.100031	51.1858	-8.9991	5.1289e-11	1.288e-08	209	--	--	--	--	--	--	--	--	--	--	--	--	--	--	--	--	--	--	PF00440//PF05294	Bacterial regulatory proteins, tetR family//Scorpion short toxin	GO:0009405	pathogenesis	GO:0003677	DNA binding	GO:0005576	extracellular region	--	--
c88232_g1	0.0666875	27.392	-8.6821	9.844e-07	0.00013783	857	688586078	XP_009289520.1	308	6.11266e-29	PREDICTED: uncharacterized protein LOC103908773 [Danio rerio]	--	--	--	--	--	--	--	--	--	--	--	--	--	PF12537	The Golgi pH Regulator (GPHR) Family N-terminal	--	--	--	--	GO:0016020	membrane	--	--
c105067_g1	0.0666875	20.228	-8.2447	1.6598e-05	0.0017886	1095	--	--	--	--	--	--	--	--	--	--	--	--	--	--	--	--	--	--	--	--	--	--	--	--	--	--	--	--
c98665_g2	0.500156	143.703	-8.1665	1.0106e-30	8.9298e-28	1487	734605260	XP_010729727.1	1282	2.48892e-172	PREDICTED: cathepsin Z-like [Larimichthys crocea]>gi|808882796|gb|KKF30113.1| Cathepsin Z [Larimichthys crocea]	734605259	XM_010731425.1	438	0	PREDICTED: Larimichthys crocea cathepsin Z-like (LOC104919412), mRNA	K08568	CTSZ	cathepsin X	http://www.genome.jp/dbget-bin/www_bget?ko:K08568	P05689	1001	2.96041e-131	Cathepsin Z OS=Bos taurus GN=CTSZ PE=2 SV=2	PF00112//PF03051	Papain family cysteine protease//Peptidase C1-like family	GO:0006508	proteolysis	GO:0008234//GO:0004197	cysteine-type peptidase activity//cysteine-type endopeptidase activity	--	--	KOG1543	Cysteine proteinase Cathepsin L
c82611_g1	1.067	276.416	-8.0171	2.6775e-58	4.4984e-55	2509	734607796	XP_010731113.1	1749	0	PREDICTED: rho guanine nucleotide exchange factor 19-like [Larimichthys crocea]	734607795	XM_010732811.1	556	0	PREDICTED: Larimichthys crocea rho guanine nucleotide exchange factor 19-like (LOC104920528), mRNA	--	--	--	--	Q8BWA8	660	2.69119e-72	Rho guanine nucleotide exchange factor 19 OS=Mus musculus GN=Arhgef19 PE=1 SV=1	PF00621//PF13949	RhoGEF domain//ALIX V-shaped domain binding to HIV	GO:0043087//GO:0035023	regulation of GTPase activity//regulation of Rho protein signal transduction	GO:0005515//GO:0005089	protein binding//Rho guanyl-nucleotide exchange factor activity	--	--	KOG3523	Putative guanine nucleotide exchange factor TIM
c98588_g1	0.100031	24.7339	-7.9499	1.364e-06	0.0001868	5036	736296113	XP_010791449.1	3153	0	PREDICTED: phospholipase B1, membrane-associated [Notothenia coriiceps]	736296112	XM_010793147.1	1120	0	PREDICTED: Notothenia coriiceps phospholipase B1 (plb1), mRNA	--	--	--	--	Q6P1J6	1611	0	Phospholipase B1, membrane-associated OS=Homo sapiens GN=PLB1 PE=1 SV=3	PF06305//PF02065//PF00657//PF01530//PF02480//PF07425	Protein of unknown function (DUF1049)//Melibiase//GDSL-like Lipase/Acylhydrolase//Zinc finger, C2HC type//Alphaherpesvirus glycoprotein E//Pardaxin	GO:0046486//GO:0006355//GO:0001575//GO:0006012//GO:0005975	glycerolipid metabolic process//regulation of transcription, DNA-templated//globoside metabolic process//galactose metabolic process//carbohydrate metabolic process	GO:0003700//GO:0008270//GO:0016788//GO:0004557	transcription factor activity, sequence-specific DNA binding//zinc ion binding//hydrolase activity, acting on ester bonds//alpha-galactosidase activity	GO:0016020//GO:0005667//GO:0005887//GO:0005576//GO:0005634	membrane//transcription factor complex//integral component of plasma membrane//extracellular region//nucleus	KOG3670	Phospholipase
c64410_g1	1.10034	267.664	-7.9263	5.6745e-57	9.0253e-54	2646	808871403	KKF21113.1	2304	0	hypothetical protein EH28_04914 [Larimichthys crocea]	734615808	XM_010737213.1	409	0	PREDICTED: Larimichthys crocea uncharacterized LOC104923994 (LOC104923994), mRNA	--	--	--	--	--	--	--	--	PF15340	Cooperator of PRMT5 family	GO:0043985	histone H4-R3 methylation	GO:0042393	histone binding	GO:0005634	nucleus	--	--
c101176_g1	9.43628	2181.51	-7.8529	0	0	1141	--	--	--	--	--	--	--	--	--	--	--	--	--	--	--	--	--	--	PF03854//PF08219	P-11 zinc finger//Outer membrane protein TOM13	--	--	GO:0003723//GO:0008270	RNA binding//zinc ion binding	GO:0005741	mitochondrial outer membrane	--	--
c1842_g1	0.200062	42.3037	-7.7242	1.7687e-10	4.2367e-08	1517	498939086	XP_004541781.1	1119	1.72793e-147	PREDICTED: syntaxin-11-like isoform X1 [Maylandia zebra]	657542205	XM_008278663.1	307	1.48491e-157	PREDICTED: Stegastes partitus syntaxin-11-like (LOC103355021), mRNA	K08487	STX11	syntaxin 11	http://www.genome.jp/dbget-bin/www_bget?ko:K08487	Q9D3G5	498	1.53228e-56	Syntaxin-11 OS=Mus musculus GN=Stx11 PE=2 SV=1	PF04136//PF05823//PF00804//PF07442//PF06009//PF05739	Sec34-like family//Nematode fatty acid retinoid binding protein (Gp-FAR-1)//Syntaxin//Ponericin//Laminin Domain II//SNARE domain	GO:0006886//GO:0007155	intracellular protein transport//cell adhesion	GO:0008289//GO:0005515	lipid binding//protein binding	GO:0005801//GO:0016020//GO:0005576	cis-Golgi network//membrane//extracellular region	KOG0810	SNARE protein Syntaxin 1 and related proteins
c102477_g1	0.233406	49.0139	-7.7142	6.3988e-12	1.7669e-09	989	348519020	XP_003447029.1	801	1.37499e-103	PREDICTED: claudin-like protein ZF-A89-like [Oreochromis niloticus]	734619947	XM_010739497.1	269	1.27372e-136	PREDICTED: Larimichthys crocea claudin-like protein ZF-A89 (LOC104925795), mRNA	K06087	CLDN	claudin	http://www.genome.jp/dbget-bin/www_bget?ko:K06087	Q9YH91	711	1.9998e-91	Claudin-like protein ZF-A89 OS=Danio rerio GN=cldnd PE=2 SV=1	PF00822//PF13903//PF15108	PMP-22/EMP/MP20/Claudin family//PMP-22/EMP/MP20/Claudin tight junction//Voltage-dependent calcium channel gamma-like subunit protein family	GO:0006816//GO:0006811	calcium ion transport//ion transport	GO:0005262//GO:0005244	calcium channel activity//voltage-gated ion channel activity	GO:0016021	integral component of membrane	--	--
c82485_g1	1.76722	360.44	-7.6721	9.6753e-78	1.9899e-74	3415	740529910	NP_001290294.1	1763	0	POU domain, class 5, transcription factor 1-like [Larimichthys crocea]>gi|641453695|gb|AIA61440.1| POU domain class 5 transcription factor 1 [Larimichthys crocea]	740529909	NM_001303365.1	799	0	Larimichthys crocea POU domain, class 5, transcription factor 1-like (LOC104936371), mRNA >gnl|BL_ORD_ID|19604518 Larimichthys crocea POU domain class 5 transcription factor 1 (Oct4) mRNA, complete cds	K09369	POU7F	POU domain transcription factor, class 7	http://www.genome.jp/dbget-bin/www_bget?ko:K09369	Q90270	1230	3.17648e-155	POU domain, class 5, transcription factor 1 OS=Danio rerio GN=pou5f1 PE=2 SV=1	PF00046//PF00157	Homeobox domain//Pou domain - N-terminal to homeobox domain	GO:0006355	regulation of transcription, DNA-templated	GO:0003700//GO:0003677	transcription factor activity, sequence-specific DNA binding//DNA binding	GO:0005667	transcription factor complex	KOG3802	Transcription factor OCT-1, contains POU and HOX domains
c82176_g2	0.100031	20.0659	-7.6482	1.0431e-05	0.0011814	342	334362433	AEG78415.1	223	9.82284e-21	C-type lectin-like protein [Epinephelus coioides]	--	--	--	--	--	--	--	--	--	Q66S03	158	7.06256e-13	Galactose-specific lectin nattectin OS=Thalassophryne nattereri PE=1 SV=1	--	--	--	--	--	--	--	--	--	--
c29563_g1	0.766906	150.348	-7.615	1.3091e-33	1.2593e-30	934	734638507	XP_010747996.1	1229	8.33486e-168	PREDICTED: NAD(P)H dehydrogenase [quinone] 1-like [Larimichthys crocea]	734638506	XM_010749694.1	415	0	PREDICTED: Larimichthys crocea NAD(P)H dehydrogenase [quinone] 1-like (LOC104934109), mRNA	K00355	NQO1	NAD(P)H dehydrogenase (quinone)	http://www.genome.jp/dbget-bin/www_bget?ko:K00355	Q8CHK7	738	7.55426e-95	NAD(P)H dehydrogenase [quinone] 1 OS=Cavia porcellus GN=NQO1 PE=2 SV=1	PF12682//PF03358	Flavodoxin//NADPH-dependent FMN reductase	--	--	GO:0010181//GO:0016491	FMN binding//oxidoreductase activity	--	--	--	--
c45704_g1	0.233406	45.2536	-7.599	3.2905e-11	8.3691e-09	394	--	--	--	--	--	--	--	--	--	--	--	--	--	--	--	--	--	--	--	--	--	--	--	--	--	--	--	--
c98660_g1	0.233406	44.1838	-7.5645	5.2709e-11	1.3182e-08	2087	669214824	CDW61111.1	275	9.29293e-27	hypothetical protein TTRE_0000953901 [Trichuris trichiura]	301154649	FQ312002.1	1136	0	Haemophilus parainfluenzae T3T1 complete genome	--	--	--	--	Q3BAI2	177	8.92592e-14	Uncharacterized protein ORF91 OS=Phalaenopsis aphrodite subsp. formosana PE=4 SV=1	--	--	--	--	--	--	--	--	--	--
c79097_g1	0.666875	124.739	-7.5473	2.5904e-28	1.9936e-25	3069	734617607	XP_010736507.1	2743	0	PREDICTED: FYVE, RhoGEF and PH domain-containing protein 4-like [Larimichthys crocea]	734617606	XM_010738205.1	764	0	PREDICTED: Larimichthys crocea FYVE, RhoGEF and PH domain-containing protein 4-like (LOC104924752), mRNA	K05723	FGD4	FYVE, RhoGEF and PH domain containing 4	http://www.genome.jp/dbget-bin/www_bget?ko:K05723	Q91ZT5	1382	8.32088e-175	FYVE, RhoGEF and PH domain-containing protein 4 OS=Mus musculus GN=Fgd4 PE=2 SV=1	PF00621//PF07733//PF01363	RhoGEF domain//Bacterial DNA polymerase III alpha subunit//FYVE zinc finger	GO:0006260//GO:0043087//GO:0035023	DNA replication//regulation of GTPase activity//regulation of Rho protein signal transduction	GO:0008408//GO:0046872//GO:0005089	3'-5' exonuclease activity//metal ion binding//Rho guanyl-nucleotide exchange factor activity	--	--	KOG4424	Predicted Rho/Rac guanine nucleotide exchange factor/faciogenital dysplasia protein 3
c71606_g1	0.600187	110.8	-7.5283	2.2831e-25	1.5387e-22	1745	498945617	XP_004542871.1	486	3.97279e-55	PREDICTED: late histone H2B.L4-like [Maylandia zebra]>gi|548337703|ref|XP_005721532.1| PREDICTED: histone H2B-like [Pundamilia nyererei]>gi|554803360|ref|XP_005912651.1| PREDICTED: histone H2B-like [Haplochromis burtoni]>gi|583982245|ref|XP_006786419.1| PREDICTED: histone H2B-like [Neolamprologus brichardi]	583982244	XM_006786356.1	271	1.76253e-137	PREDICTED: Neolamprologus brichardi histone H2B-like (LOC102791667), mRNA	K11252	H2B	histone H2B	http://www.genome.jp/dbget-bin/www_bget?ko:K11252	P35069	459	1.36989e-52	Histone H2B.3 OS=Tigriopus californicus PE=3 SV=2	PF04441//PF00125//PF06220//PF03847	Poxvirus early transcription factor (VETF), large subunit//Core histone H2A/H2B/H3/H4//U1 zinc finger//Transcription initiation factor TFIID subunit A	GO:0006352//GO:0045893	DNA-templated transcription, initiation//positive regulation of transcription, DNA-templated	GO:0008270//GO:0003677	zinc ion binding//DNA binding	GO:0005669	transcription factor TFIID complex	KOG1744	Histone H2B
c100812_g2	0.633531	115.338	-7.5082	2.2293e-26	1.5829e-23	5055	551503243	XP_005803163.1	2810	0	PREDICTED: sodium/potassium/calcium exchanger 4-like isoform X2 [Xiphophorus maculatus]	542202125	XM_003446285.2	1270	0	PREDICTED: Oreochromis niloticus solute carrier family 24 (sodium/potassium/calcium exchanger), member 4 (slc24a4), transcript variant X1, mRNA	K13752	SLC24A4, NCKX4	solute carrier family 24 (sodium/potassium/calcium exchanger), member 4	http://www.genome.jp/dbget-bin/www_bget?ko:K13752	Q8CGQ8	1947	0	Sodium/potassium/calcium exchanger 4 OS=Mus musculus GN=Slc24a4 PE=2 SV=2	PF02122//PF01699	Peptidase S39//Sodium/calcium exchanger protein	GO:0016032//GO:0055085	viral process//transmembrane transport	GO:0004252	serine-type endopeptidase activity	GO:0016021	integral component of membrane	KOG1307	K+-dependent Ca2+/Na+ exchanger NCKX1 and related proteins
c95874_g1	0.133375	23.5993	-7.4671	1.4753e-06	0.00019976	2896	808886562	KKF33134.1	338	2.07908e-34	Protein S100-Z [Larimichthys crocea]	657579565	XM_008295483.1	213	5.14509e-105	PREDICTED: Stegastes partitus S100 calcium binding protein Z (s100z), mRNA	--	--	--	--	Q7LZT1	268	1.24943e-25	Protein S100-A1 OS=Misgurnus fossilis GN=s100a1 PE=1 SV=1	PF13405//PF13202//PF00784//PF13499//PF13833//PF00036	EF-hand domain//EF hand//MyTH4 domain//EF-hand domain pair//EF-hand domain pair//EF hand	--	--	GO:0005509	calcium ion binding	GO:0005856	cytoskeleton	--	--
c83284_g1	1.76722	311.491	-7.4616	1.5529e-68	2.9877e-65	2003	734623935	XP_010739988.1	1137	2.41833e-143	PREDICTED: zona pellucida sperm-binding protein 4-like [Larimichthys crocea]	734623934	XM_010741686.1	332	2.4972e-171	PREDICTED: Larimichthys crocea zona pellucida sperm-binding protein 4-like (LOC104927573), mRNA	--	--	--	--	P48834	249	7.42677e-21	Zona pellucida sperm-binding protein 4 OS=Felis catus GN=ZP4 PE=2 SV=1	--	--	--	--	--	--	--	--	--	--
c95560_g3	0.300094	51.5424	-7.4242	1.0287e-12	3.1464e-10	426	440899318	ELR50634.1	155	7.97004e-10	hypothetical protein M91_20446 [Bos mutus]	--	--	--	--	--	--	--	--	--	--	--	--	--	PF06046	Exocyst complex component Sec6	GO:0006887	exocytosis	--	--	GO:0000145	exocyst	--	--
c77653_g1	0.100031	17.116	-7.4187	3.9979e-05	0.003958	1496	657801717	XP_008327964.1	442	1.2785e-48	PREDICTED: calcium-binding protein 5 [Cynoglossus semilaevis]	657582401	XM_008297035.1	60	2.96514e-20	PREDICTED: Stegastes partitus calcium-binding protein 2-like (LOC103368622), mRNA	--	--	--	--	Q9NP86	355	1.03122e-37	Calcium-binding protein 5 OS=Homo sapiens GN=CABP5 PE=1 SV=1	PF10591//PF13202//PF13405//PF12763//PF13499//PF13833//PF00404//PF00036	Secreted protein acidic and rich in cysteine Ca binding region//EF hand//EF-hand domain//Cytoskeletal-regulatory complex EF hand//EF-hand domain pair//EF-hand domain pair//Dockerin type I repeat//EF hand	GO:0007165//GO:0005975	signal transduction//carbohydrate metabolic process	GO:0004553//GO:0005515//GO:0005509	hydrolase activity, hydrolyzing O-glycosyl compounds//protein binding//calcium ion binding	GO:0005578	proteinaceous extracellular matrix	KOG0027	Calmodulin and related proteins (EF-Hand superfamily)
c75610_g1	0.333437	56.5994	-7.4072	7.8567e-14	2.64e-11	2007	348532032	XP_003453511.1	1101	5.09895e-142	PREDICTED: maternal B9.10 protein-like [Oreochromis niloticus]	734596215	XM_010737450.1	438	0	PREDICTED: Larimichthys crocea maternal B9.10 protein-like (LOC104924183), mRNA	K14443	TOB	protein Tob/BTG	http://www.genome.jp/dbget-bin/www_bget?ko:K14443	P40745	503	8.41233e-57	Maternal B9.15 protein OS=Xenopus laevis PE=2 SV=1	PF08050	Tetracycline resistance leader peptide	GO:0046677	response to antibiotic	--	--	--	--	--	--
c73691_g1	3.03428	508.001	-7.3873	3.5987e-111	1.047e-107	3028	499039799	XP_004570532.1	802	1.07583e-94	PREDICTED: uncharacterized protein LOC101470886 isoform X2 [Maylandia zebra]	--	--	--	--	--	--	--	--	--	--	--	--	--	--	--	--	--	--	--	--	--	--	--
c71703_g1	0.433469	70.571	-7.347	6.1507e-17	2.6488e-14	1259	734616916	XP_010736125.1	1041	4.04585e-137	PREDICTED: forkhead box protein N5-like [Larimichthys crocea]	734616915	XM_010737823.1	246	9.96199e-124	PREDICTED: Larimichthys crocea forkhead box protein N5-like (LOC104924475), mRNA	--	--	--	--	Q28H65	419	7.53831e-46	Forkhead box protein N5 OS=Xenopus tropicalis GN=foxn5 PE=2 SV=1	PF00250	Forkhead domain	GO:0006355	regulation of transcription, DNA-templated	GO:0003700//GO:0043565	transcription factor activity, sequence-specific DNA binding//sequence-specific DNA binding	GO:0005667	transcription factor complex	KOG2294	Transcription factor of the Forkhead/HNF3 family
c89875_g1	1.43378	232.395	-7.3406	4.9144e-52	7.1491e-49	2082	808878950	KKF27109.1	1654	0	Zona pellucida sperm-binding protein 3 [Larimichthys crocea]	769961262	KM030019.1	328	4.34644e-169	Eleginops maclovinus zona pellucida protein C5 (ZPC5) mRNA, partial cds	--	--	--	--	P79762	489	1.36797e-52	Zona pellucida sperm-binding protein 3 OS=Gallus gallus GN=ZP3 PE=1 SV=4	PF00797//PF00569	N-acetyltransferase//Zinc finger, ZZ type	GO:0008152//GO:0042967	metabolic process//acyl-carrier-protein biosynthetic process	GO:0016407//GO:0008270	acetyltransferase activity//zinc ion binding	--	--	--	--
c72539_g1	0.300094	47.6848	-7.312	5.8878e-12	1.6487e-09	474	734600242	XP_010755203.1	430	2.94225e-51	PREDICTED: fatty acid-binding protein, adipocyte-like [Larimichthys crocea]	835872331	XM_004541425.2	113	3.08722e-50	PREDICTED: Maylandia zebra myelin P2 protein-like (LOC101469691), mRNA	--	--	--	--	P02691	340	3.25773e-39	Myelin P2 protein OS=Oryctolagus cuniculus GN=PMP2 PE=1 SV=3	--	--	--	--	--	--	--	--	KOG4015	Fatty acid-binding protein FABP
c31363_g1	2.83422	445.177	-7.2953	2.7549e-98	6.9919e-95	1155	734632028	XP_010744426.1	1186	5.66418e-159	PREDICTED: uncharacterized protein LOC104931183 [Larimichthys crocea]	--	--	--	--	--	--	--	--	--	P79762	170	8.15161e-12	Zona pellucida sperm-binding protein 3 OS=Gallus gallus GN=ZP3 PE=1 SV=4	--	--	--	--	--	--	--	--	--	--
c65546_g1	0.500156	77.8323	-7.2818	1.345e-18	6.2431e-16	3169	542224226	XP_005451503.1	532	3.16923e-57	PREDICTED: uncharacterized protein LOC102077561 isoform X1 [Oreochromis niloticus]>gi|542224228|ref|XP_005451504.1| PREDICTED: uncharacterized protein LOC102077561 isoform X2 [Oreochromis niloticus]	657586892	XM_008299491.1	265	6.9879e-134	PREDICTED: Stegastes partitus E3 ubiquitin-protein ligase TRIM33-like (LOC103370436), mRNA	--	--	--	--	E7ERA6	125	4.97399e-06	RING finger protein 223 OS=Homo sapiens GN=RNF223 PE=2 SV=1	PF12861//PF17123//PF12678//PF00097//PF13639//PF14634	Anaphase-promoting complex subunit 11 RING-H2 finger//RING-like zinc finger//RING-H2 zinc finger//Zinc finger, C3HC4 type (RING finger)//Ring finger domain//zinc-RING finger domain	GO:0016567	protein ubiquitination	GO:0005515//GO:0046872//GO:0004842//GO:0008270	protein binding//metal ion binding//ubiquitin-protein transferase activity//zinc ion binding	GO:0005680	anaphase-promoting complex	KOG2177	Predicted E3 ubiquitin ligase
c44079_g1	0.400125	61.4619	-7.2631	5.01e-15	1.8503e-12	994	808861542	KKF13362.1	300	2.38073e-30	hypothetical protein EH28_11536 [Larimichthys crocea]	--	--	--	--	--	--	--	--	--	--	--	--	--	--	--	--	--	--	--	--	--	--	--
c57111_g1	0.833594	127.203	-7.2536	1.9935e-29	1.6067e-26	3293	317420151	CBN82187.1	2267	0	Uncharacterized protein [Dicentrarchus labrax]	734646548	XM_010754114.1	319	6.96257e-164	PREDICTED: Larimichthys crocea uncharacterized LOC104937803 (LOC104937803), mRNA	--	--	--	--	--	--	--	--	PF02729	Aspartate/ornithine carbamoyltransferase, carbamoyl-P binding domain	GO:0006520	cellular amino acid metabolic process	GO:0016743	carboxyl- or carbamoyltransferase activity	--	--	--	--
c93337_g1	4.06794	611.896	-7.2328	6.3941e-135	2.825e-131	2853	734622127	XP_010738996.1	3314	0	PREDICTED: uncharacterized protein LOC104926758 [Larimichthys crocea]	734622126	XM_010740694.1	637	0	PREDICTED: Larimichthys crocea uncharacterized LOC104926758 (LOC104926758), mRNA	--	--	--	--	P48829	365	1.18142e-34	Zona pellucida sperm-binding protein 2 (Fragment) OS=Oryctolagus cuniculus GN=ZP2 PE=1 SV=1	PF00979	Reovirus outer capsid protein, Sigma 3	GO:0019058	viral life cycle	GO:0005198	structural molecule activity	--	--	--	--
c80628_g1	0.200062	29.2722	-7.1929	6.167e-08	1.0677e-05	2745	348510008	XP_003442538.1	2008	0	PREDICTED: ectonucleotide pyrophosphatase/phosphodiesterase family member 7-like [Oreochromis niloticus]	657547219	XM_008280468.1	716	0	PREDICTED: Stegastes partitus ectonucleotide pyrophosphatase/phosphodiesterase family member 7-like (LOC103356364), mRNA	K12354	ENPP7	ectonucleotide pyrophosphatase/phosphodiesterase family member 7	http://www.genome.jp/dbget-bin/www_bget?ko:K12354	Q6UWV6	1376	1.41634e-179	Ectonucleotide pyrophosphatase/phosphodiesterase family member 7 OS=Homo sapiens GN=ENPP7 PE=1 SV=3	PF01663//PF01676//PF00884//PF07527	Type I phosphodiesterase / nucleotide pyrophosphatase//Metalloenzyme superfamily//Sulfatase//Hairy Orange	GO:0008152//GO:0006355	metabolic process//regulation of transcription, DNA-templated	GO:0008484//GO:0003824//GO:0003677//GO:0046872	sulfuric ester hydrolase activity//catalytic activity//DNA binding//metal ion binding	--	--	KOG2645	Type I phosphodiesterase/nucleotide pyrophosphatase
c94650_g1	0.133375	19.223	-7.1712	1.1318e-05	0.0012689	3021	768911806	XP_011613712.1	2196	0	PREDICTED: plastin-1 [Takifugu rubripes]>gi|768911808|ref|XP_011613718.1| PREDICTED: plastin-1 [Takifugu rubripes]	734641015	XM_010751071.1	897	0	PREDICTED: Larimichthys crocea plastin-1-like (LOC104935260), mRNA	K17275	PLS1	plastin-1	http://www.genome.jp/dbget-bin/www_bget?ko:K17275	Q3V0K9	1772	0	Plastin-1 OS=Mus musculus GN=Pls1 PE=2 SV=1	PF00307//PF13499//PF13833//PF00036//PF10591//PF13202//PF13405	Calponin homology (CH) domain//EF-hand domain pair//EF-hand domain pair//EF hand//Secreted protein acidic and rich in cysteine Ca binding region//EF hand//EF-hand domain	GO:0007165	signal transduction	GO:0005509//GO:0005515	calcium ion binding//protein binding	GO:0005578	proteinaceous extracellular matrix	KOG0046	Ca2+-binding actin-bundling protein (fimbrin/plastin), EF-Hand protein superfamily
c86775_g3	0.166719	23.8262	-7.159	1.0099e-06	0.00014107	2606	723802028	CAH17862.1	186	4.40997e-12	TPA: putative transposase [Xenopus (Silurana) tropicalis]	--	--	--	--	--	--	--	--	--	--	--	--	--	--	--	--	--	--	--	--	--	--	--
c95910_g2	4.40137	611.928	-7.1193	6.7045e-136	3.076e-132	766	--	--	--	--	--	617468340	XM_007574441.1	38	2.52217e-08	PREDICTED: Poecilia formosa galactose-specific lectin nattectin-like (LOC103153502), mRNA	--	--	--	--	Q66S03	300	9.81685e-32	Galactose-specific lectin nattectin OS=Thalassophryne nattereri PE=1 SV=1	--	--	--	--	--	--	--	--	KOG4297	C-type lectin
c79976_g1	1.00031	138.775	-7.1162	3.2008e-32	2.9598e-29	2396	317419639	CBN81676.1	3243	0	Long-chain-fatty-acid--CoA ligase 5 [Dicentrarchus labrax]	734636404	XM_010748540.1	1093	0	PREDICTED: Larimichthys crocea acyl-CoA synthetase long-chain family member 5 (acsl5), transcript variant X1, mRNA >gnl|BL_ORD_ID|26695557 PREDICTED: Larimichthys crocea acyl-CoA synthetase long-chain family member 5 (acsl5), transcript variant X2, mRNA	K01897	ACSL, fadD	long-chain acyl-CoA synthetase	http://www.genome.jp/dbget-bin/www_bget?ko:K01897	Q9ULC5	2551	0	Long-chain-fatty-acid--CoA ligase 5 OS=Homo sapiens GN=ACSL5 PE=1 SV=1	PF00501	AMP-binding enzyme	GO:0008152	metabolic process	GO:0003824	catalytic activity	--	--	KOG1256	Long-chain acyl-CoA synthetases (AMP-forming)
c211057_g1	0.866937	120.039	-7.1134	4.2225e-28	3.1879e-25	1701	657737968	XP_008326360.1	756	5.24874e-92	PREDICTED: zinc finger protein 36, C3H1 type-like 2 [Cynoglossus semilaevis]	734643612	XM_010752499.1	273	1.32746e-138	PREDICTED: Larimichthys crocea zinc finger protein 36, C3H1 type-like 2 (LOC104936466), mRNA	K13056	C3H-4	CCCH zinc finger protein C3H-4	http://www.genome.jp/dbget-bin/www_bget?ko:K13056	P47974	283	1.8818e-25	Zinc finger protein 36, C3H1 type-like 2 OS=Homo sapiens GN=ZFP36L2 PE=1 SV=3	PF08352//PF00642	Oligopeptide/dipeptide transporter, C-terminal region//Zinc finger C-x8-C-x5-C-x3-H type (and similar)	GO:0015833	peptide transport	GO:0046872//GO:0005524//GO:0000166	metal ion binding//ATP binding//nucleotide binding	--	--	KOG1677	CCCH-type Zn-finger protein
c20389_g1	1.70053	223.253	-7.0366	5.1304e-51	7.3735e-48	2424	--	--	--	--	--	583991046	XM_006790649.1	85	6.14027e-34	PREDICTED: Neolamprologus brichardi inositol 1,4,5-trisphosphate receptor-interacting protein-like (LOC102782432), mRNA	--	--	--	--	P23491	215	7.89861e-17	Zona pellucida sperm-binding protein 3 OS=Mesocricetus auratus GN=ZP3 PE=2 SV=2	--	--	--	--	--	--	--	--	--	--
c41426_g1	5.5684	718.384	-7.0113	3.3003e-160	1.9684e-156	1378	808887297	KKF33697.1	405	2.49871e-40	hypothetical protein EH28_13742 [Larimichthys crocea]	--	--	--	--	--	--	--	--	--	--	--	--	--	PF04566	RNA polymerase Rpb2, domain 4	GO:0006144//GO:0006351//GO:0006206	purine nucleobase metabolic process//transcription, DNA-templated//pyrimidine nucleobase metabolic process	GO:0003899//GO:0003677	DNA-directed RNA polymerase activity//DNA binding	GO:0005730	nucleolus	--	--
c42257_g1	1.067	137.544	-7.0102	3.8425e-32	3.5258e-29	1098	734605691	XP_010729959.1	463	6.32693e-52	PREDICTED: uncharacterized protein LOC104919597 [Larimichthys crocea]	734605690	XM_010731657.1	142	5.63539e-66	PREDICTED: Larimichthys crocea uncharacterized LOC104919597 (LOC104919597), mRNA	--	--	--	--	--	--	--	--	PF04501	Baculovirus major capsid protein VP39	--	--	GO:0005198	structural molecule activity	GO:0019028	viral capsid	--	--
c86956_g1	0.300094	38.5433	-7.0049	4.1546e-10	9.4759e-08	3197	808886552	KKF33124.1	1943	0	LIM/homeobox protein Lhx5 [Larimichthys crocea]	736296788	XM_010793386.1	1176	0	PREDICTED: Notothenia coriiceps LIM homeobox 5 (lhx5), transcript variant X1, mRNA	K18493	LHX5	LIM homeobox protein 5	http://www.genome.jp/dbget-bin/www_bget?ko:K18493	P52889	1533	0	LIM/homeobox protein Lhx5 OS=Danio rerio GN=lhx5 PE=2 SV=1	PF05920//PF00656//PF00046//PF00412	Homeobox KN domain//Caspase domain//Homeobox domain//LIM domain	GO:0006508//GO:0006355	proteolysis//regulation of transcription, DNA-templated	GO:0008270//GO:0004197//GO:0003677	zinc ion binding//cysteine-type endopeptidase activity//DNA binding	--	--	KOG0490	Transcription factor, contains HOX domain
c87848_g1	13.0374	1635.06	-6.9705	0	0	1714	657547172	XP_008278672.1	1352	7.47981e-179	PREDICTED: 4F2 cell-surface antigen heavy chain-like [Stegastes partitus]	584000809	XM_006795390.1	190	1.84435e-92	PREDICTED: Neolamprologus brichardi uncharacterized LOC102798841 (LOC102798841), mRNA	--	--	--	--	Q7YQK3	235	3.07801e-19	4F2 cell-surface antigen heavy chain OS=Oryctolagus cuniculus GN=SLC3A2 PE=1 SV=2	PF00128//PF04790	Alpha amylase, catalytic domain//Sarcoglycan complex subunit protein	GO:0005975	carbohydrate metabolic process	GO:0043169//GO:0003824	cation binding//catalytic activity	GO:0016012//GO:0016021	sarcoglycan complex//integral component of membrane	KOG0471	Alpha-amylase
c82610_g1	0.26675	32.7084	-6.938	8.093e-09	1.5957e-06	1260	--	--	--	--	--	--	--	--	--	--	--	--	--	--	--	--	--	--	--	--	--	--	--	--	--	--	--	--
c61109_g1	0.80025	97.8009	-6.9333	2.0071e-23	1.1911e-20	1394	734614403	XP_010734757.1	859	3.25458e-110	PREDICTED: pentraxin fusion protein-like [Larimichthys crocea]	208970878	EU719617.1	267	2.34395e-135	Siniperca chuatsi pentraxin mRNA, complete cds	--	--	--	--	P49263	492	1.15599e-54	Pentraxin fusion protein OS=Xenopus laevis GN=pxn1 PE=2 SV=1	--	--	--	--	--	--	--	--	--	--
c237826_g1	0.400125	47.5552	-6.893	3.366e-12	9.7696e-10	552	808883758	KKF30845.1	575	4.10737e-72	Histone H2A.x [Larimichthys crocea]	736249702	XM_010789343.1	170	7.46789e-82	PREDICTED: Notothenia coriiceps late histone H2A.2.2-like (LOC104961119), mRNA	K11251	H2A	histone H2A	http://www.genome.jp/dbget-bin/www_bget?ko:K11251	Q6GM86	463	3.55509e-57	Histone H2AX OS=Xenopus laevis GN=h2afx PE=1 SV=3	PF00125	Core histone H2A/H2B/H3/H4	--	--	GO:0003677	DNA binding	--	--	KOG1756	Histone 2A
c34459_g1	0.600187	70.5061	-6.8762	2.2468e-17	9.9264e-15	617	734623352	XP_010739669.1	638	4.15979e-82	PREDICTED: microtubule-associated proteins 1A/1B light chain 3C [Larimichthys crocea]>gi|808857751|gb|KKF10283.1| Microtubule-associated proteins 1A/1B light chain 3C [Larimichthys crocea]	831499340	XM_012854596.1	260	7.83091e-132	PREDICTED: Fundulus heteroclitus microtubule-associated protein 1 light chain 3 gamma (map1lc3c), mRNA	K10435	MAP1LC	microtubule-associated protein 1 light chain	http://www.genome.jp/dbget-bin/www_bget?ko:K10435	Q9BXW4	483	9.11862e-60	Microtubule-associated proteins 1A/1B light chain 3C OS=Homo sapiens GN=MAP1LC3C PE=1 SV=1	PF04110	Ubiquitin-like autophagy protein Apg12	GO:0000045	autophagosome assembly	--	--	GO:0005737	cytoplasm	KOG1654	Microtubule-associated anchor protein involved in autophagy and membrane trafficking
c40639_g1	4.50141	524.63	-6.8648	1.8421e-118	6.1039e-115	2839	734622174	XP_010739022.1	3542	0	PREDICTED: LOW QUALITY PROTEIN: uncharacterized protein LOC104926782 [Larimichthys crocea]	734622173	XM_010740720.1	1051	0	PREDICTED: Larimichthys crocea uncharacterized LOC104926782 (LOC104926782), mRNA	--	--	--	--	Q9BH10	418	5.02983e-41	Zona pellucida sperm-binding protein 2 OS=Bos taurus GN=ZP2 PE=1 SV=1	--	--	--	--	--	--	--	--	--	--
c82758_g1	0.233406	26.7437	-6.8402	1.7171e-07	2.7642e-05	2218	554809423	XP_005915608.1	1674	0	PREDICTED: gamma-glutamyltransferase 7-like [Haplochromis burtoni]	736303620	XM_010795686.1	411	0	PREDICTED: Notothenia coriiceps gamma-glutamyltransferase 7-like (LOC104966500), mRNA	K00681	ggt	gamma-glutamyltranspeptidase / glutathione hydrolase	http://www.genome.jp/dbget-bin/www_bget?ko:K00681	Q9UJ14	1034	4.60129e-128	Gamma-glutamyltransferase 7 OS=Homo sapiens GN=GGT7 PE=1 SV=2	PF01019	Gamma-glutamyltranspeptidase	GO:0019530//GO:0006749//GO:0006693//GO:0006691	taurine metabolic process//glutathione metabolic process//prostaglandin metabolic process//leukotriene metabolic process	GO:0003840	gamma-glutamyltransferase activity	--	--	KOG2410	Gamma-glutamyltransferase
c132888_g1	0.400125	44.9942	-6.8131	1.1593e-11	3.117e-09	1147	657539962	XP_008276085.1	310	1.04642e-28	PREDICTED: mucin-22-like isoform X1 [Stegastes partitus]	--	--	--	--	--	--	--	--	--	--	--	--	--	--	--	--	--	--	--	--	--	--	--
c70572_g1	10.3366	1146.45	-6.7933	2.327e-257	3.4697e-253	3106	498944563	XP_004542702.1	917	2.38385e-109	PREDICTED: glutamate-rich protein 6 isoform X1 [Maylandia zebra]	734599125	XM_010752716.1	199	3.34752e-97	PREDICTED: Larimichthys crocea wiskott-Aldrich syndrome protein family member 2-like (LOC104936646), mRNA	--	--	--	--	Q7L0X2	419	3.45192e-41	Glutamate-rich protein 6 OS=Homo sapiens GN=ERICH6 PE=2 SV=1	--	--	--	--	--	--	--	--	--	--
c1015_g1	2.46744	261.472	-6.7275	2.2592e-60	4.0223e-57	1806	734632030	XP_010744427.1	1173	4.06177e-154	PREDICTED: uncharacterized protein LOC104931184 [Larimichthys crocea]>gi|734632032|ref|XP_010744428.1| PREDICTED: uncharacterized protein LOC104931184 [Larimichthys crocea]	--	--	--	--	--	--	--	--	--	P79762	218	2.30306e-17	Zona pellucida sperm-binding protein 3 OS=Gallus gallus GN=ZP3 PE=1 SV=4	--	--	--	--	--	--	--	--	--	--
c86248_g1	0.566844	58.4471	-6.688	8.7888e-15	3.177e-12	1854	734624603	XP_010740359.1	1365	0	PREDICTED: afadin- and alpha-actinin-binding protein-like [Larimichthys crocea]	734624602	XM_010742057.1	556	0	PREDICTED: Larimichthys crocea afadin- and alpha-actinin-binding protein-like (LOC104927877), mRNA	--	--	--	--	Q6NRX3	209	5.65322e-16	Afadin- and alpha-actinin-binding protein B OS=Xenopus laevis GN=ssx2ip-b PE=2 SV=1	PF15233//PF06160	Synaptonemal complex central element protein 1//Septation ring formation regulator, EzrA	GO:0007128//GO:0007130//GO:0000921//GO:0070193	meiotic prophase I//synaptonemal complex assembly//septin ring assembly//synaptonemal complex organization	--	--	GO:0000795//GO:0005940//GO:0016021	synaptonemal complex//septin ring//integral component of membrane	--	--
c30061_g1	3.23434	332.821	-6.6851	1.7574e-76	3.5531e-73	1415	408906108	CCK73159.1	1460	0	zona pellucida sperm-binding protein [Dicentrarchus labrax]	408906107	HE978791.1	582	0	Dicentrarchus labrax mRNA for zona pellucida sperm-binding protein (zp gene)	--	--	--	--	Q07287	609	2.12106e-70	Zona pellucida sperm-binding protein 4 OS=Sus scrofa GN=ZP4 PE=1 SV=1	--	--	--	--	--	--	--	--	--	--
c73112_g1	0.333437	32.449	-6.6046	7.0907e-09	1.405e-06	2543	734633816	XP_010745412.1	1799	0	PREDICTED: syntabulin [Larimichthys crocea]	734633815	XM_010747110.1	794	0	PREDICTED: Larimichthys crocea syntabulin (syntaxin-interacting) (sybu), mRNA	--	--	--	--	Q9NX95	812	1.13583e-94	Syntabulin OS=Homo sapiens GN=SYBU PE=1 SV=2	PF02185//PF02601//PF04048//PF07926//PF10186	Hr1 repeat//Exonuclease VII, large subunit//Sec8 exocyst complex component specific domain//TPR/MLP1/MLP2-like protein//Vacuolar sorting 38 and autophagy-related subunit 14	GO:0015031//GO:0006904//GO:0006308//GO:0010508//GO:0007165//GO:0006606	protein transport//vesicle docking involved in exocytosis//DNA catabolic process//positive regulation of autophagy//signal transduction//protein import into nucleus	GO:0008855	exodeoxyribonuclease VII activity	GO:0009318//GO:0000145	exodeoxyribonuclease VII complex//exocyst	--	--
c81736_g1	0.866937	83.8618	-6.5959	1.3065e-20	6.7465e-18	3442	381141857	AFF57870.1	2276	0	growth differentiation factor 9 [Monopterus albus]	381141856	JQ283679.1	2045	0	Monopterus albus growth differentiation factor 9 (gdf9) mRNA, complete cds	K05498	GDF9_9B	growth differentiation factor 9/9B	http://www.genome.jp/dbget-bin/www_bget?ko:K05498	O77681	687	5.31175e-78	Growth/differentiation factor 9 OS=Ovis aries GN=GDF9 PE=3 SV=2	PF00019//PF02367	Transforming growth factor beta like domain//Threonylcarbamoyl adenosine biosynthesis protein TsaE	GO:0008283//GO:0007165//GO:0040007//GO:0002949	cell proliferation//signal transduction//growth//tRNA threonylcarbamoyladenosine modification	GO:0008083	growth factor activity	--	--	KOG3900	Transforming growth factor beta, bone morphogenetic protein and related proteins
c77807_g1	0.666875	62.564	-6.5518	8.5475e-16	3.433e-13	409	808872033	KKF21589.1	618	1.5032e-71	Alpha-2-macroglobulin [Larimichthys crocea]	736193096	XM_010773637.1	204	6.81862e-101	PREDICTED: Notothenia coriiceps alpha-2-macroglobulin-like (LOC104947591), partial mRNA	K03910	A2M	alpha-2-macroglobulin	http://www.genome.jp/dbget-bin/www_bget?ko:K03910	Q61838	349	1.00443e-36	Alpha-2-macroglobulin OS=Mus musculus GN=A2m PE=1 SV=3	PF05326//PF00207	Seminal vesicle autoantigen (SVA)//Alpha-2-macroglobulin family	--	--	GO:0004866	endopeptidase inhibitor activity	GO:0005576	extracellular region	KOG1366	Alpha-macroglobulin
c95910_g1	6.13525	573.936	-6.5476	3.3515e-131	1.2897e-127	881	343458999	AEM37658.1	371	2.58376e-40	nattectin, partial [Epinephelus bruneus]	617468340	XM_007574441.1	39	8.11428e-09	PREDICTED: Poecilia formosa galactose-specific lectin nattectin-like (LOC103153502), mRNA	K06468	FCER2, CD23	Fc receptor, IgE, low affinity II	http://www.genome.jp/dbget-bin/www_bget?ko:K06468	Q66S03	335	2.16889e-36	Galactose-specific lectin nattectin OS=Thalassophryne nattereri PE=1 SV=1	--	--	--	--	--	--	--	--	KOG4297	C-type lectin
c73071_g1	0.333437	31.0875	-6.5428	1.406e-08	2.6663e-06	1972	808866612	KKF17293.1	721	1.5606e-84	hypothetical protein EH28_17806 [Larimichthys crocea]	--	--	--	--	--	--	--	--	--	--	--	--	--	--	--	--	--	--	--	--	--	--	--
c20815_g1	1.03366	96.2125	-6.5404	1.865e-23	1.1123e-20	1381	498972532	XP_004547912.1	617	4.49024e-74	PREDICTED: sorting nexin-10 isoform X1 [Maylandia zebra]	657572768	XM_008291791.1	243	5.09683e-122	PREDICTED: Stegastes partitus sorting nexin-10A-like (LOC103364628), mRNA	K17924	SNX10_11	sorting nexin-10/11	http://www.genome.jp/dbget-bin/www_bget?ko:K17924	F1Q506	459	4.97142e-52	Sorting nexin-10A OS=Danio rerio GN=snx10a PE=1 SV=1	PF00787//PF02962	PX domain//5-carboxymethyl-2-hydroxymuconate isomerase	GO:0018874//GO:0006570//GO:0019439	benzoate metabolic process//tyrosine metabolic process//aromatic compound catabolic process	GO:0008704//GO:0035091	5-carboxymethyl-2-hydroxymuconate delta-isomerase activity//phosphatidylinositol binding	--	--	KOG2527	Sorting nexin SNX11
c99284_g4	30.3878	2723.36	-6.4858	0	0	850	410901815	XP_003964390.1	749	5.4297e-97	PREDICTED: ferritin, middle subunit [Takifugu rubripes]	657579601	XM_008295503.1	371	0	PREDICTED: Stegastes partitus ferritin, middle subunit (LOC103367474), mRNA	--	--	--	--	P85836	707	5.19679e-92	Ferritin, liver middle subunit OS=Trematomus bernacchii PE=1 SV=1	PF00210//PF02915	Ferritin-like domain//Rubrerythrin	GO:0006879//GO:0055114	cellular iron ion homeostasis//oxidation-reduction process	GO:0046872//GO:0008199//GO:0016491	metal ion binding//ferric iron binding//oxidoreductase activity	--	--	KOG2332	Ferritin
c90923_g1	0.5335	46.6799	-6.4512	3.3526e-12	9.7544e-10	2075	808872773	KKF22173.1	1802	0	Hyaluronidase PH-20 [Larimichthys crocea]	734624832	XM_010742185.1	709	0	PREDICTED: Larimichthys crocea hyaluronidase PH-20-like (LOC104927981), transcript variant X2, mRNA	K01197	hya	hyaluronoglucosaminidase	http://www.genome.jp/dbget-bin/www_bget?ko:K01197	P38567	915	5.15301e-113	Hyaluronidase PH-20 OS=Homo sapiens GN=SPAM1 PE=1 SV=1	PF01630	Hyaluronidase	GO:0005975	carbohydrate metabolic process	GO:0004415	hyalurononglucosaminidase activity	--	--	--	--
c86866_g1	0.433469	37.6681	-6.4413	3.9744e-10	9.0998e-08	4171	657539819	XP_008276035.1	3200	0	PREDICTED: glutamate receptor-interacting protein 2-like [Stegastes partitus]	657539818	XM_008277813.1	1377	0	PREDICTED: Stegastes partitus glutamate receptor-interacting protein 2-like (LOC103354442), mRNA	--	--	--	--	A8E0R9	2125	0	Glutamate receptor-interacting protein 2 OS=Xenopus laevis GN=grip2 PE=2 SV=2	PF00595//PF13180	PDZ domain (Also known as DHR or GLGF)//PDZ domain	--	--	GO:0005515	protein binding	--	--	KOG3528	FOG: PDZ domain
c53410_g1	2.76753	238.943	-6.4319	6.2048e-56	9.6125e-53	1701	734595780	XP_010733401.1	2208	0	PREDICTED: importin subunit alpha-5-like [Larimichthys crocea]	734595779	XM_010735099.1	776	0	PREDICTED: Larimichthys crocea importin subunit alpha-5-like (LOC104922300), mRNA	K15043	KPNA2	importin subunit alpha-2	http://www.genome.jp/dbget-bin/www_bget?ko:K15043	P52171	1668	0	Importin subunit alpha-1 OS=Xenopus laevis GN=kpna2 PE=1 SV=2	PF00514//PF10508//PF11698//PF01326//PF00484//PF02985//PF01749	Armadillo/beta-catenin-like repeat//Proteasome non-ATPase 26S subunit//V-ATPase subunit H//Pyruvate phosphate dikinase, PEP/pyruvate binding domain//Carbonic anhydrase//HEAT repeat//Importin beta binding domain	GO:0015991//GO:0015031//GO:0016310//GO:0006807//GO:0006606//GO:0043248//GO:0006730	ATP hydrolysis coupled proton transport//protein transport//phosphorylation//nitrogen compound metabolic process//protein import into nucleus//proteasome assembly//one-carbon metabolic process	GO:0016301//GO:0004089//GO:0005524//GO:0016820//GO:0005515//GO:0008565//GO:0008270	kinase activity//carbonate dehydratase activity//ATP binding//hydrolase activity, acting on acid anhydrides, catalyzing transmembrane movement of substances//protein binding//protein transporter activity//zinc ion binding	GO:0005737//GO:0005634//GO:0000221	cytoplasm//nucleus//vacuolar proton-transporting V-type ATPase, V1 domain	KOG0166	Karyopherin (importin) alpha
c73452_g1	0.366781	31.3469	-6.4173	1.1417e-08	2.193e-06	2091	808876776	KKF25379.1	1681	0	Protein DVR-1 [Larimichthys crocea]	736190376	XM_010772934.1	596	0	PREDICTED: Notothenia coriiceps growth differentiation factor 3 (gdf3), transcript variant X2, mRNA	K05495	GDF1_3	growth differentiation factor 1/3	http://www.genome.jp/dbget-bin/www_bget?ko:K05495	P35621	1043	3.64769e-134	Protein DVR-1 OS=Danio rerio GN=dvr1 PE=2 SV=1	PF00019//PF00688	Transforming growth factor beta like domain//TGF-beta propeptide	GO:0007165//GO:0008283//GO:0040007	signal transduction//cell proliferation//growth	GO:0008083	growth factor activity	--	--	KOG3900	Transforming growth factor beta, bone morphogenetic protein and related proteins
c83460_g1	0.866937	72.4511	-6.3849	3.8793e-18	1.7595e-15	3647	808861592	KKF13401.1	3858	0	Tudor domain-containing protein 6 [Larimichthys crocea]	542208378	XM_005477356.1	801	0	PREDICTED: Oreochromis niloticus tudor domain-containing protein 6-like (LOC102082307), mRNA	K18405	TDRD1_4_6_7	tudor domain-containing protein 1/4/6/7	http://www.genome.jp/dbget-bin/www_bget?ko:K18405	P61407	686	5.67743e-72	Tudor domain-containing protein 6 OS=Mus musculus GN=Tdrd6 PE=1 SV=1	PF16719//PF02422	SAWADEE domain//Keratin	--	--	GO:0003682//GO:0005200	chromatin binding//structural constituent of cytoskeleton	GO:0005856//GO:0000785//GO:0005882	cytoskeleton//chromatin//intermediate filament	KOG3026	Splicing factor SPF30
c7103_g1	0.933625	76.8598	-6.3632	3.7107e-19	1.7706e-16	1936	808874269	KKF23424.1	1210	1.5168e-158	Histone RNA hairpin-binding protein [Larimichthys crocea]	734644429	XM_010752951.1	444	0	PREDICTED: Larimichthys crocea uncharacterized LOC104936855 (LOC104936855), mRNA	--	--	--	--	P97440	304	3.55576e-29	Histone RNA hairpin-binding protein OS=Mus musculus GN=Slbp PE=1 SV=1	PF15247	Histone RNA hairpin-binding protein RNA-binding domain	--	--	GO:0003723	RNA binding	--	--	--	--
c65867_g1	0.366781	29.8557	-6.3469	2.4558e-08	4.5e-06	1731	657571582	XP_008289368.1	1451	0	PREDICTED: LIM/homeobox protein Lhx8-like [Stegastes partitus]	734645212	XM_010753382.1	622	0	PREDICTED: Larimichthys crocea LIM/homeobox protein Lhx8-like (LOC104937197), mRNA	K09375	LHX6_8	LIM homeobox protein 6/8	http://www.genome.jp/dbget-bin/www_bget?ko:K09375	Q68G74	1028	1.95816e-133	LIM/homeobox protein Lhx8 OS=Homo sapiens GN=LHX8 PE=1 SV=2	PF00412//PF00020//PF05920//PF00046	LIM domain//TNFR/NGFR cysteine-rich region//Homeobox KN domain//Homeobox domain	GO:0006355	regulation of transcription, DNA-templated	GO:0003677//GO:0005515//GO:0008270	DNA binding//protein binding//zinc ion binding	--	--	KOG0490	Transcription factor, contains HOX domain
c101251_g1	6.96884	562.817	-6.3356	1.5143e-129	5.4738e-126	6237	554809874	XP_005915822.1	4896	0	PREDICTED: mucin-19-like [Haplochromis burtoni]	554809873	XM_005915760.1	1364	0	PREDICTED: Haplochromis burtoni mucin-19-like (LOC102308536), mRNA	--	--	--	--	Q6PZE0	1793	0	Mucin-19 OS=Mus musculus GN=Muc19 PE=2 SV=2	PF00093	von Willebrand factor type C domain	--	--	GO:0005515	protein binding	--	--	--	--
c80376_g2	0.500156	39.7428	-6.3122	1.2211e-10	2.9787e-08	2377	736253294	XP_010788825.1	2396	0	PREDICTED: toll-like receptor 5 [Notothenia coriiceps]	734620737	XM_010739929.1	756	0	PREDICTED: Larimichthys crocea toll-like receptor 5 (LOC104926138), mRNA	K10168	TLR5	toll-like receptor 5	http://www.genome.jp/dbget-bin/www_bget?ko:K10168	Q9JLF7	781	5.97411e-89	Toll-like receptor 5 OS=Mus musculus GN=Tlr5 PE=1 SV=1	PF00560//PF13855//PF11045	Leucine Rich Repeat//Leucine rich repeat//Putative inner membrane protein of Enterobacteriaceae	--	--	GO:0005515	protein binding	GO:0016021	integral component of membrane	KOG4641	FOG: Toll/interleukin receptor and related proteins containing LRR and TIR repeats
c64356_g1	2.30072	178.583	-6.2784	2.0179e-42	2.5074e-39	4151	808876309	KKF24962.1	5037	0	Low-density lipoprotein receptor-related protein 4 [Larimichthys crocea]	734618124	XM_010738490.1	1892	0	PREDICTED: Larimichthys crocea very low-density lipoprotein receptor-like (LOC104924989), transcript variant X2, mRNA	--	--	--	--	O75096	1098	5.07307e-123	Low-density lipoprotein receptor-related protein 4 OS=Homo sapiens GN=LRP4 PE=1 SV=4	PF00008//PF00057//PF07645	EGF-like domain//Low-density lipoprotein receptor domain class A//Calcium-binding EGF domain	--	--	GO:0005515//GO:0005509	protein binding//calcium ion binding	--	--	KOG1215	Low-density lipoprotein receptors containing Ca2+-binding EGF-like domains
c58438_g1	0.26675	20.6818	-6.2767	3.3961e-06	0.000422	1247	348529504	XP_003452253.1	162	2.59973e-10	PREDICTED: uncharacterized protein LOC100699684 [Oreochromis niloticus]	--	--	--	--	--	--	--	--	--	--	--	--	--	--	--	--	--	--	--	--	--	--	--
c76824_g1	0.80025	61.235	-6.2578	1.2971e-15	5.1233e-13	3472	542257527	XP_005464171.1	1173	1.26333e-138	PREDICTED: uncharacterized protein LOC100700150 [Oreochromis niloticus]	--	--	--	--	--	--	--	--	--	--	--	--	--	--	--	--	--	--	--	--	--	--	--
c74216_g1	1.56716	119.844	-6.2569	4.8429e-29	3.8514e-26	2818	657551298	XP_008280136.1	1655	0	PREDICTED: zona pellucida sperm-binding protein 3-like [Stegastes partitus]	734621850	XM_010740541.1	549	0	PREDICTED: Larimichthys crocea zona pellucida sperm-binding protein 3-like (LOC104926637), mRNA	--	--	--	--	P79762	660	5.47102e-75	Zona pellucida sperm-binding protein 3 OS=Gallus gallus GN=ZP3 PE=1 SV=4	--	--	--	--	--	--	--	--	--	--
c79556_g1	0.5335	40.5532	-6.2482	7.6755e-11	1.9075e-08	2407	734623651	XP_010739833.1	898	8.8737e-103	PREDICTED: immunoglobulin-like and fibronectin type III domain-containing protein 1 [Larimichthys crocea]	734623650	XM_010741531.1	385	0	PREDICTED: Larimichthys crocea immunoglobulin-like and fibronectin type III domain-containing protein 1 (LOC104927450), mRNA	--	--	--	--	Q3KNY0	418	1.73004e-40	Immunoglobulin-like and fibronectin type III domain-containing protein 1 OS=Mus musculus GN=Igfn1 PE=1 SV=3	PF00041//PF01108//PF16656	Fibronectin type III domain//Tissue factor//Purple acid Phosphatase, N-terminal domain	GO:0019497//GO:0006771	hexachlorocyclohexane metabolic process//riboflavin metabolic process	GO:0003993//GO:0046872//GO:0005515	acid phosphatase activity//metal ion binding//protein binding	--	--	KOG0613	Projectin/twitchin and related proteins
c158118_g1	1.70053	122.6	-6.1718	1.0198e-29	8.5073e-27	3164	499034474	XP_004567918.1	1427	0	PREDICTED: GATA-type zinc finger protein 1 isoform X1 [Maylandia zebra]	835979420	XM_004567862.2	294	5.2801e-150	PREDICTED: Maylandia zebra zinc finger, GATA-like protein 1 (zglp1), transcript variant X2, mRNA	--	--	--	--	Q1WG82	261	5.39036e-23	GATA-type zinc finger protein 1 OS=Mus musculus GN=Zglp1 PE=2 SV=1	PF00320	GATA zinc finger	GO:0006355	regulation of transcription, DNA-templated	GO:0008270//GO:0003700//GO:0043565	zinc ion binding//transcription factor activity, sequence-specific DNA binding//sequence-specific DNA binding	GO:0005667	transcription factor complex	KOG1601	GATA-4/5/6 transcription factors
c90779_g1	0.900281	64.5415	-6.1637	2.1137e-16	8.7246e-14	3299	734612070	XP_010733471.1	1459	0	PREDICTED: forkhead box protein H1 [Larimichthys crocea]	374428416	FQ310508.3	498	0	Dicentrarchus labrax chromosome sequence corresponding to linkage group 18, complete sequence	K09400	FOXH	forkhead box protein H	http://www.genome.jp/dbget-bin/www_bget?ko:K09400	Q9I9E1	993	5.38595e-124	Forkhead box protein H1 OS=Danio rerio GN=foxh1 PE=1 SV=1	PF00250	Forkhead domain	GO:0006355	regulation of transcription, DNA-templated	GO:0003700//GO:0043565	transcription factor activity, sequence-specific DNA binding//sequence-specific DNA binding	GO:0005667	transcription factor complex	KOG2294	Transcription factor of the Forkhead/HNF3 family
c95824_g1	0.366781	26.2575	-6.1617	1.6044e-07	2.5932e-05	3213	808848031	KKF09032.1	826	8.71359e-100	Teneurin-3 [Larimichthys crocea]	554817408	XM_005919417.1	501	0	PREDICTED: Haplochromis burtoni teneurin-3-like (LOC102313217), transcript variant X6, mRNA	--	--	--	--	Q9P273	446	3.22573e-43	Teneurin-3 OS=Homo sapiens GN=TENM3 PE=2 SV=3	PF06484	Teneurin Intracellular Region	GO:0007165	signal transduction	--	--	GO:0016021	integral component of membrane	--	--
c97137_g1	0.233406	16.5973	-6.152	3.093e-05	0.0031508	2422	657549085	XP_008279341.1	1367	1.42896e-179	PREDICTED: ileal sodium/bile acid cotransporter [Stegastes partitus]	657549084	XM_008281119.1	495	0	PREDICTED: Stegastes partitus solute carrier family 10 (sodium/bile acid cotransporter), member 2 (slc10a2), mRNA	--	--	--	--	Q60414	1026	2.72271e-130	Ileal sodium/bile acid cotransporter OS=Cricetulus griseus GN=SLC10A2 PE=2 SV=1	PF01758	Sodium Bile acid symporter family	--	--	--	--	GO:0016020	membrane	KOG2718	Na+-bile acid cotransporter
c97437_g1	2.36741	163.996	-6.1142	3.2559e-39	3.699e-36	3100	734614011	XP_010734540.1	3390	0	PREDICTED: uncharacterized protein LOC104923207 [Larimichthys crocea]>gi|808867292|gb|KKF17872.1| putative tRNA threonylcarbamoyladenosine biosynthesis protein YwlC [Larimichthys crocea]>gi|808875028|gb|KKF23999.1| putative tRNA threonylcarbamoyladenosine biosynthesis protein YwlC [Larimichthys crocea]	734614010	XM_010736238.1	1451	0	PREDICTED: Larimichthys crocea uncharacterized LOC104923207 (LOC104923207), mRNA	--	--	--	--	P45831	206	2.45961e-16	Putative threonylcarbamoyl-AMP synthase OS=Mycobacterium leprae (strain TN) GN=ML1136 PE=3 SV=1	PF01184//PF01300	GPR1/FUN34/yaaH family//Telomere recombination	--	--	GO:0003725	double-stranded RNA binding	GO:0016021	integral component of membrane	KOG3051	RNA binding/translational regulation protein of the SUA5 family
c95498_g1	1.16703	75.5307	-6.0161	5.7946e-19	2.7321e-16	5065	657561949	XP_008284530.1	3465	0	PREDICTED: E3 ubiquitin-protein ligase TRIM36 [Stegastes partitus]	734604949	XM_010731252.1	1488	0	PREDICTED: Larimichthys crocea tripartite motif containing 36 (trim36), mRNA	K12013	TRIM36	tripartite motif-containing protein 36	http://www.genome.jp/dbget-bin/www_bget?ko:K12013	Q9NQ86	2331	0	E3 ubiquitin-protein ligase TRIM36 OS=Homo sapiens GN=TRIM36 PE=1 SV=2	PF04564//PF00643//PF14634//PF00041//PF02601//PF16656//PF00097	U-box domain//B-box zinc finger//zinc-RING finger domain//Fibronectin type III domain//Exonuclease VII, large subunit//Purple acid Phosphatase, N-terminal domain//Zinc finger, C3HC4 type (RING finger)	GO:0006308//GO:0019497//GO:0006771//GO:0016567	DNA catabolic process//hexachlorocyclohexane metabolic process//riboflavin metabolic process//protein ubiquitination	GO:0008270//GO:0008855//GO:0046872//GO:0004842//GO:0005515//GO:0003993	zinc ion binding//exodeoxyribonuclease VII activity//metal ion binding//ubiquitin-protein transferase activity//protein binding//acid phosphatase activity	GO:0009318//GO:0005622	exodeoxyribonuclease VII complex//intracellular	KOG2177	Predicted E3 ubiquitin ligase
c96642_g1	0.400125	25.836	-6.0128	1.9619e-07	3.1414e-05	3121	499026810	XP_004564146.1	1550	0	PREDICTED: insulin receptor substrate 2-B-like [Maylandia zebra]>gi|835966118|ref|XP_012778159.1| PREDICTED: insulin receptor substrate 2-B-like [Maylandia zebra]	734640581	XM_010750835.1	430	0	PREDICTED: Larimichthys crocea insulin receptor substrate 1-like (LOC104935049), mRNA	K07187	IRS2	insulin receptor substrate 2	http://www.genome.jp/dbget-bin/www_bget?ko:K07187	Q5RJW5	436	1.89034e-42	Insulin receptor substrate 2-B OS=Xenopus laevis GN=irs2-b PE=2 SV=1	PF02174	PTB domain (IRS-1 type)	GO:0007165	signal transduction	GO:0005158	insulin receptor binding	GO:0005899	insulin receptor complex	--	--
c82339_g1	0.26675	17.2132	-6.0119	2.1681e-05	0.0022786	1616	808880041	KKF27993.1	440	1.33646e-48	hypothetical protein EH28_16995 [Larimichthys crocea]	--	--	--	--	--	--	--	--	--	--	--	--	--	PF01064	Activin types I and II receptor domain	GO:0016310//GO:0007178//GO:0009069	phosphorylation//transmembrane receptor protein serine/threonine kinase signaling pathway//serine family amino acid metabolic process	GO:0004675	transmembrane receptor protein serine/threonine kinase activity	GO:0016020	membrane	--	--
c76508_g1	0.5335	32.838	-5.9437	4.4354e-09	8.9828e-07	1417	808871121	KKF20873.1	1123	1.76144e-148	hypothetical protein EH28_20241 [Larimichthys crocea]	--	--	--	--	--	--	--	--	--	--	--	--	--	--	--	--	--	--	--	--	--	--	--
c77040_g1	0.566844	34.8479	-5.942	1.5035e-09	3.2142e-07	1940	657552973	XP_008280878.1	543	6.31709e-61	PREDICTED: protein B4-like [Stegastes partitus]	--	--	--	--	--	--	--	--	--	P15308	213	2.91349e-17	Protein B4 OS=Xenopus laevis GN=b4 PE=1 SV=1	PF00538	linker histone H1 and H5 family	GO:0006334	nucleosome assembly	GO:0003677	DNA binding	GO:0000786//GO:0005634	nucleosome//nucleus	--	--
c80389_g1	0.966969	58.3175	-5.9143	5.3194e-15	1.9585e-12	3523	734602767	XP_010728354.1	1667	0	PREDICTED: guanine nucleotide-binding protein G(o) subunit alpha-like [Larimichthys crocea]	734602766	XM_010730052.1	659	0	PREDICTED: Larimichthys crocea guanine nucleotide-binding protein G(o) subunit alpha-like (LOC104918332), mRNA	K04630	GNAI	guanine nucleotide-binding protein G(i) subunit alpha	http://www.genome.jp/dbget-bin/www_bget?ko:K04630	Q9XZV3	860	5.67786e-103	Guanine nucleotide-binding protein G(o) subunit alpha OS=Geodia cydonium PE=2 SV=3	PF01926//PF00025//PF00071//PF00503//PF08477//PF15180//PF04670	50S ribosome-binding GTPase//ADP-ribosylation factor family//Ras family//G-protein alpha subunit//Ras of Complex, Roc, domain of DAPkinase//Neuropeptides B and W//Gtr1/RagA G protein conserved region	GO:0007165//GO:0007264//GO:0007186	signal transduction//small GTPase mediated signal transduction//G-protein coupled receptor signaling pathway	GO:0019001//GO:0031683//GO:0005525//GO:0001664//GO:0003924//GO:0004871	guanyl nucleotide binding//G-protein beta/gamma-subunit complex binding//GTP binding//G-protein coupled receptor binding//GTPase activity//signal transducer activity	--	--	KOG0082	G-protein alpha subunit (small G protein superfamily)
c67536_g1	1.36709	81.8843	-5.9044	1.943e-20	9.9477e-18	2696	734605390	XP_010729795.1	1590	0	PREDICTED: histamine H2 receptor-like [Larimichthys crocea]>gi|808869692|gb|KKF19688.1| 5-hydroxytryptamine receptor 4 [Larimichthys crocea]	736297595	XM_010793668.1	630	0	PREDICTED: Notothenia coriiceps histamine H2 receptor-like (LOC104964798), mRNA	--	--	--	--	Q8BX79	194	1.84239e-14	Probable G-protein coupled receptor 21 OS=Mus musculus GN=Gpr21 PE=2 SV=1	PF00001	7 transmembrane receptor (rhodopsin family)	GO:0007186	G-protein coupled receptor signaling pathway	GO:0004930	G-protein coupled receptor activity	GO:0016021	integral component of membrane	KOG3656	FOG: 7 transmembrane receptor
c99365_g2	0.933625	54.7192	-5.8731	3.6101e-14	1.241e-11	2721	657531615	XP_008301967.1	1938	0	PREDICTED: glycerophosphoinositol inositolphosphodiesterase GDPD2 [Stegastes partitus]	657531614	XM_008303745.1	702	0	PREDICTED: Stegastes partitus glycerophosphodiester phosphodiesterase domain containing 2 (gdpd2), mRNA	K01124	GDPD2	glycerophosphoinositol inositolphosphodiesterase	http://www.genome.jp/dbget-bin/www_bget?ko:K01124	Q9HCC8	840	1.53728e-99	Glycerophosphoinositol inositolphosphodiesterase GDPD2 OS=Homo sapiens GN=GDPD2 PE=2 SV=1	PF03009//PF02537//PF00733	Glycerophosphoryl diester phosphodiesterase family//CrcB-like protein, Camphor Resistance (CrcB)//Asparagine synthase	GO:0006629//GO:0006531//GO:0006522//GO:0006529	lipid metabolic process//aspartate metabolic process//alanine metabolic process//asparagine biosynthetic process	GO:0004066//GO:0008081	asparagine synthase (glutamine-hydrolyzing) activity//phosphoric diester hydrolase activity	GO:0016021	integral component of membrane	KOG2258	Glycerophosphoryl diester phosphodiesterase
c9397_g1	2.36741	135.988	-5.844	7.2764e-33	6.8345e-30	1886	734626173	XP_010741217.1	1465	0	PREDICTED: transmembrane protein 144 isoform X1 [Larimichthys crocea]	734626174	XM_010742916.1	598	0	PREDICTED: Larimichthys crocea transmembrane protein 144 (tmem144), transcript variant X2, mRNA	--	--	--	--	Q8VEH0	916	4.73844e-116	Transmembrane protein 144 OS=Mus musculus GN=Tmem144 PE=2 SV=1	PF06800	Sugar transport protein	GO:0034219//GO:0008643	carbohydrate transmembrane transport//carbohydrate transport	GO:0015144	carbohydrate transmembrane transporter activity	GO:0016021	integral component of membrane	--	--
c79987_g1	1.6005	90.1506	-5.8157	2.4361e-22	1.3838e-19	1767	317419001	CBN81039.1	1187	1.56205e-155	Protein LSM14 homolog B [Dicentrarchus labrax]	734599671	XM_010755563.1	503	0	PREDICTED: Larimichthys crocea protein LSM14 homolog B-like (LOC104939084), mRNA	--	--	--	--	Q566L7	599	2.42952e-69	Protein LSM14 homolog B OS=Xenopus tropicalis GN=lsm14b PE=2 SV=1	PF02454	Sigma 1s protein	GO:0019048	modulation by virus of host morphology or physiology	--	--	--	--	KOG1073	Uncharacterized mRNA-associated protein RAP55
c97661_g1	0.333437	18.7368	-5.8123	9.335e-06	0.0010707	4942	657595710	XP_008302527.1	2916	0	PREDICTED: meprin A subunit alpha-like [Stegastes partitus]	542220228	XM_003440847.2	949	0	PREDICTED: Oreochromis niloticus meprin A subunit alpha-like (LOC100712349), transcript variant X1, mRNA	K01395	MEP1A	meprin A	http://www.genome.jp/dbget-bin/www_bget?ko:K01395	Q16819	1886	0	Meprin A subunit alpha OS=Homo sapiens GN=MEP1A PE=1 SV=2	PF00008//PF00960//PF00629//PF01400	EGF-like domain//Neocarzinostatin family//MAM domain, meprin/A5/mu//Astacin (Peptidase family M12A)	GO:0006952//GO:0006508	defense response//proteolysis	GO:0003677//GO:0005515//GO:0004222	DNA binding//protein binding//metalloendopeptidase activity	GO:0016020	membrane	KOG3714	Meprin A metalloprotease
c67617_g1	1.46712	80.9767	-5.7864	3.1631e-20	1.6056e-17	2305	734640739	XP_010749223.1	1169	2.23937e-149	PREDICTED: cadherin-related family member 5 isoform X1 [Larimichthys crocea]	734640740	XM_010750922.1	258	3.943e-130	PREDICTED: Larimichthys crocea cadherin-related family member 5 (cdhr5), transcript variant X2, mRNA	--	--	--	--	--	--	--	--	PF00028	Cadherin domain	GO:0007156	homophilic cell adhesion via plasma membrane adhesion molecules	GO:0005509	calcium ion binding	GO:0016020	membrane	--	--
c83346_g1	1.63384	85.9364	-5.7169	2.3337e-21	1.2372e-18	1485	657568713	XP_008287802.1	297	5.22936e-28	PREDICTED: CD226 antigen-like [Stegastes partitus]	--	--	--	--	--	--	--	--	--	--	--	--	--	PF13895	Immunoglobulin domain	--	--	GO:0005515	protein binding	--	--	--	--
c211048_g1	0.433469	22.3026	-5.6851	1.3435e-06	0.00018421	1289	734635816	XP_010746517.1	905	4.27804e-117	PREDICTED: transmembrane and immunoglobulin domain-containing protein 1 [Larimichthys crocea]	--	--	--	--	--	--	--	--	--	Q9D7L8	339	6.55334e-35	Transmembrane and immunoglobulin domain-containing protein 1 OS=Mus musculus GN=Tmigd1 PE=2 SV=1	PF05790//PF13895	Immunoglobulin C2-set domain//Immunoglobulin domain	GO:0007155	cell adhesion	GO:0005515	protein binding	GO:0016021	integral component of membrane	--	--
c94170_g2	1.96728	98.4492	-5.6451	3.2413e-24	2.0567e-21	4431	734604327	XP_010729211.1	3246	0	PREDICTED: RNA exonuclease 1 homolog isoform X4 [Larimichthys crocea]	734604326	XM_010730909.1	849	0	PREDICTED: Larimichthys crocea RNA exonuclease 1 homolog (LOC104919005), transcript variant X4, mRNA	K14570	REX1, REXO1, RNH70	RNA exonuclease 1	http://www.genome.jp/dbget-bin/www_bget?ko:K14570	Q7TT28	736	2.25144e-78	RNA exonuclease 1 homolog OS=Mus musculus GN=Rexo1 PE=2 SV=1	PF15556//PF13939//PF05615//PF02038//PF08912	ZW10 interactor//Toxin TisB, type I toxin-antitoxin system//Tho complex subunit 7//ATP1G1/PLM/MAT8 family//Rho Binding	GO:0009432//GO:0006811//GO:0007093//GO:0022611//GO:0006820//GO:0006397	SOS response//ion transport//mitotic cell cycle checkpoint//dormancy process//anion transport//mRNA processing	GO:0005253//GO:0017048//GO:0005216	anion channel activity//Rho GTPase binding//ion channel activity	GO:0016020//GO:0005887//GO:0000776//GO:0000445	membrane//integral component of plasma membrane//kinetochore//THO complex part of transcription export complex	KOG2248	3'-5' exonuclease
c93146_g1	1.93394	91.7714	-5.5684	1.1749e-22	6.8367e-20	4141	--	--	--	--	--	657593661	XM_008303189.1	532	0	PREDICTED: Stegastes partitus ubinuclein 1 (ubn1), mRNA	K17492	UBN	ubinuclein	http://www.genome.jp/dbget-bin/www_bget?ko:K17492	Q4G0F8	466	1.18411e-45	Ubinuclein-1 OS=Mus musculus GN=Ubn1 PE=2 SV=1	PF15310//PF02297	Vitamin A-deficiency (VAD) rat model signalling//Cytochrome oxidase c subunit VIb	GO:0007283//GO:0006123//GO:0015992	spermatogenesis//mitochondrial electron transport, cytochrome c to oxygen//proton transport	GO:0004129	cytochrome-c oxidase activity	GO:0045277//GO:0005739	respiratory chain complex IV//mitochondrion	--	--
c66020_g1	0.633531	28.9804	-5.5155	3.7618e-08	6.6776e-06	1025	734609254	XP_010731922.1	949	8.91185e-126	PREDICTED: GTP-binding protein Rhes-like [Larimichthys crocea]	734609253	XM_010733620.1	372	0	PREDICTED: Larimichthys crocea GTP-binding protein Rhes-like (LOC104921164), mRNA	--	--	--	--	P63033	351	4.33572e-37	GTP-binding protein Rhes OS=Rattus norvegicus GN=Rasd2 PE=1 SV=1	PF08477//PF03193//PF00025//PF00071//PF01637//PF01926	Ras of Complex, Roc, domain of DAPkinase//Protein of unknown function, DUF258//ADP-ribosylation factor family//Ras family//Archaeal ATPase//50S ribosome-binding GTPase	GO:0007264	small GTPase mediated signal transduction	GO:0005525//GO:0003924//GO:0005524	GTP binding//GTPase activity//ATP binding	--	--	KOG0395	Ras-related GTPase
c97122_g1	0.366781	16.6297	-5.5027	3.0866e-05	0.0031484	2925	657589013	XP_008298874.1	1628	0	PREDICTED: iroquois-class homeodomain protein irx-4-B-like [Stegastes partitus]	734613033	XM_010735701.1	633	0	PREDICTED: Larimichthys crocea iroquois-class homeodomain protein irx-4-like (LOC104922775), mRNA	--	--	--	--	Q90XW6	567	8.11793e-62	Iroquois-class homeodomain protein irx-4-A OS=Xenopus laevis GN=irx4-a PE=2 SV=1	PF05920//PF00046	Homeobox KN domain//Homeobox domain	GO:0006355	regulation of transcription, DNA-templated	GO:0003677	DNA binding	--	--	KOG0773	Transcription factor MEIS1 and related HOX domain proteins
c84909_g1	0.666875	29.8881	-5.486	2.3336e-08	4.3025e-06	1843	554836688	XP_005928825.1	594	5.65054e-69	PREDICTED: papilin-like [Haplochromis burtoni]	736216548	XM_010780401.1	180	7.19384e-87	PREDICTED: Notothenia coriiceps inter-alpha-trypsin inhibitor-like (LOC104953451), mRNA	--	--	--	--	Q6T269	192	2.95041e-15	Kunitz-type serine protease inhibitor bitisilin-3 (Fragment) OS=Bitis gabonica PE=2 SV=1	PF00014//PF04277	Kunitz/Bovine pancreatic trypsin inhibitor domain//Oxaloacetate decarboxylase, gamma chain	GO:0006525//GO:0006560//GO:0071436//GO:0006814//GO:0006090	arginine metabolic process//proline metabolic process//sodium ion export//sodium ion transport//pyruvate metabolic process	GO:0008948//GO:0004867//GO:0015081	oxaloacetate decarboxylase activity//serine-type endopeptidase inhibitor activity//sodium ion transmembrane transporter activity	GO:0016020	membrane	KOG4597	Serine proteinase inhibitor (KU family) with thrombospondin repeats
c45212_g1	2.6675	119.034	-5.4797	7.535e-29	5.9525e-26	3004	808875829	KKF24542.1	2999	0	Low affinity vacuolar monovalent cation/H(+) antiporter [Larimichthys crocea]	734600724	XM_010757165.1	1182	0	PREDICTED: Larimichthys crocea putative cation exchanger C521.04c (LOC104940535), mRNA	--	--	--	--	P42839	611	7.59954e-65	Low affinity vacuolar monovalent cation/H(+) antiporter OS=Saccharomyces cerevisiae (strain ATCC 204508 / S288c) GN=VNX1 PE=1 SV=1	PF01699	Sodium/calcium exchanger protein	GO:0055085	transmembrane transport	--	--	GO:0016021	integral component of membrane	KOG1397	Ca2+/H+ antiporter VCX1 and related proteins
c61476_g1	3.30103	144.675	-5.4538	1.1132e-34	1.1253e-31	3803	657595263	XP_008302282.1	2261	0	PREDICTED: protein PAT1 homolog 2 [Stegastes partitus]	657595262	XM_008304060.1	906	0	PREDICTED: Stegastes partitus protein associated with topoisomerase II homolog 2 (yeast) (patl2), mRNA	K12617	PATL1, PAT1	DNA topoisomerase 2-associated protein PAT1	http://www.genome.jp/dbget-bin/www_bget?ko:K12617	Q4V7K4	958	1.69412e-111	Protein PAT1 homolog 2 OS=Xenopus laevis GN=patl2 PE=1 SV=1	PF02861	Clp amino terminal domain, pathogenicity island component	GO:0019538	protein metabolic process	--	--	--	--	KOG4592	Uncharacterized conserved protein
c97128_g2	2.16734	91.9659	-5.4071	1.2818e-22	7.4223e-20	1795	836005575	XP_004574764.2	1173	3.54604e-153	PREDICTED: macrophage mannose receptor 1-like [Maylandia zebra]	617498884	XM_007540349.1	166	4.24455e-79	PREDICTED: Poecilia formosa macrophage mannose receptor 1-like (LOC103129306), mRNA	--	--	--	--	P22897	202	7.12631e-15	Macrophage mannose receptor 1 OS=Homo sapiens GN=MRC1 PE=1 SV=1	PF00412//PF00193	LIM domain//Extracellular link domain	GO:0007155	cell adhesion	GO:0005540//GO:0008270	hyaluronic acid binding//zinc ion binding	--	--	KOG4297	C-type lectin
c90467_g1	0.633531	26.8734	-5.4066	1.2206e-07	2.0001e-05	2428	768936163	XP_011608418.1	1195	2.10666e-155	PREDICTED: carbonic anhydrase 7 isoform X2 [Takifugu rubripes]	736155757	XM_010772942.1	417	0	PREDICTED: Notothenia coriiceps carbonic anhydrase VII (ca7), mRNA	K01672	E4.2.1.1	carbonic anhydrase	http://www.genome.jp/dbget-bin/www_bget?ko:K01672	P43166	955	4.94815e-121	Carbonic anhydrase 7 OS=Homo sapiens GN=CA7 PE=1 SV=1	--	--	--	--	--	--	--	--	KOG0382	Carbonic anhydrase
c62754_g1	0.766906	32.4814	-5.4044	6.0248e-09	1.2079e-06	1294	498970889	XP_004547511.1	382	3.0275e-41	PREDICTED: guanylin-like [Maylandia zebra]>gi|548355112|ref|XP_005729742.1| PREDICTED: guanylin-like [Pundamilia nyererei]>gi|554814207|ref|XP_005917927.1| PREDICTED: guanylin-like [Haplochromis burtoni]	328677198	JF430655.1	141	2.39756e-65	Epinephelus bruneus clone CL155_1 hypothetical protein mRNA, partial cds	--	--	--	--	Q02747	160	1.16324e-11	Guanylin OS=Homo sapiens GN=GUCA2A PE=1 SV=2	PF02058	Guanylin precursor	--	--	GO:0030250	guanylate cyclase activator activity	GO:0005576	extracellular region	--	--
c65799_g1	1.73387	72.2242	-5.3804	4.3407e-18	1.9613e-15	2737	657548869	XP_008279265.1	2315	0	PREDICTED: RCC1 and BTB domain-containing protein 1-like isoform X2 [Stegastes partitus]	657548868	XM_008281043.1	722	0	PREDICTED: Stegastes partitus RCC1 and BTB domain-containing protein 1-like (LOC103356759), transcript variant X2, mRNA	K11494	RCBTB	RCC1 and BTB domain-containing protein	http://www.genome.jp/dbget-bin/www_bget?ko:K11494	Q8NDN9	2074	0	RCC1 and BTB domain-containing protein 1 OS=Homo sapiens GN=RCBTB1 PE=2 SV=1	PF00651	BTB/POZ domain	--	--	GO:0005515	protein binding	--	--	KOG1426	FOG: RCC1 domain
c62418_g1	2.10066	87.4924	-5.3802	1.4019e-21	7.6012e-19	1311	734629787	XP_010743203.1	998	2.24574e-129	PREDICTED: perilipin-2-like isoform X1 [Larimichthys crocea]	734629786	XM_010744901.1	254	3.70885e-128	PREDICTED: Larimichthys crocea perilipin-2-like (LOC104930180), transcript variant X1, mRNA	K17284	PLIN2, ADRP	perilipin-2	http://www.genome.jp/dbget-bin/www_bget?ko:K17284	Q9TUM6	368	2.10709e-37	Perilipin-2 OS=Bos taurus GN=PLIN2 PE=2 SV=1	PF09771	Transmembrane protein 188	GO:0035307	positive regulation of protein dephosphorylation	--	--	GO:0071595	Nem1-Spo7 phosphatase complex	--	--
c79894_g1	2.134	87.7518	-5.3618	1.2574e-21	6.8803e-19	1768	554809070	XP_005915435.1	1023	7.58422e-133	PREDICTED: cell death activator CIDE-3-like [Haplochromis burtoni]	734636091	XM_010748366.1	392	0	PREDICTED: Larimichthys crocea cell death activator CIDE-3-like (LOC104933012), transcript variant X2, mRNA	--	--	--	--	P56198	629	1.41532e-75	Cell death activator CIDE-3 OS=Mus musculus GN=Cidec PE=1 SV=2	PF03864//PF02017	Phage major capsid protein E//CIDE-N domain	GO:0006915	apoptotic process	--	--	GO:0019028//GO:0005622	viral capsid//intracellular	--	--
c90921_g1	0.666875	26.7437	-5.3256	1.3598e-07	2.2129e-05	2613	542261955	XP_005465871.1	2850	0	PREDICTED: mucin-2-like [Oreochromis niloticus]	401709402	JQ277710.1	1112	0	Sparus aurata mucin 2 mRNA, complete cds	--	--	--	--	P98089	1467	0	Intestinal mucin-like protein (Fragment) OS=Rattus norvegicus PE=2 SV=1	PF00093	von Willebrand factor type C domain	--	--	GO:0005515	protein binding	--	--	--	--
c40301_g1	1.50047	60.0031	-5.3216	2.923e-15	1.1104e-12	2100	734600687	XP_010755448.1	1776	0	PREDICTED: cyclin N-terminal domain-containing protein 2 [Larimichthys crocea]	734600686	XM_010757146.1	746	0	PREDICTED: Larimichthys crocea cyclin N-terminal domain containing 2 (cntd2), mRNA	--	--	--	--	O93229	337	1.34326e-32	G2/mitotic-specific cyclin-B2 OS=Rana japonica GN=CCNB2 PE=2 SV=1	PF02984	Cyclin, C-terminal domain	--	--	--	--	GO:0005634	nucleus	KOG0653	Cyclin B and related kinase-activating proteins
c87658_g1	2.73419	108.369	-5.3087	2.7811e-26	1.9515e-23	4351	808887132	KKF33571.1	5800	0	Low-density lipoprotein receptor-related protein 2 [Larimichthys crocea]	734606800	XM_010732258.1	1530	0	PREDICTED: Larimichthys crocea low-density lipoprotein receptor-related protein 2-like (LOC104920103), mRNA	--	--	--	--	A2ARV4	1144	5.48415e-127	Low-density lipoprotein receptor-related protein 2 OS=Mus musculus GN=Lrp2 PE=1 SV=1	PF00057//PF07645//PF00008	Low-density lipoprotein receptor domain class A//Calcium-binding EGF domain//EGF-like domain	--	--	GO:0005515//GO:0005509	protein binding//calcium ion binding	--	--	KOG1215	Low-density lipoprotein receptors containing Ca2+-binding EGF-like domains
c96000_g4	1.46712	55.7241	-5.2472	3.0422e-14	1.0549e-11	2754	734646537	XP_010752410.1	1945	0	PREDICTED: uncharacterized protein LOC104937798 [Larimichthys crocea]	734646536	XM_010754108.1	267	4.68643e-135	PREDICTED: Larimichthys crocea uncharacterized LOC104937798 (LOC104937798), mRNA	--	--	--	--	--	--	--	--	--	--	--	--	--	--	--	--	--	--
c130491_g1	2.86756	108.077	-5.2361	3.8127e-26	2.6442e-23	699	657813938	XP_008334230.1	499	1.38472e-60	PREDICTED: fatty acid-binding protein, liver [Cynoglossus semilaevis]	831543128	XM_012869961.1	164	2.07525e-78	PREDICTED: Fundulus heteroclitus fatty acid binding protein 1, liver (fabp1), mRNA	--	--	--	--	Q8JJ04	461	2.66576e-56	Fatty acid-binding protein, liver-type OS=Epinephelus coioides GN=fabp1 PE=2 SV=1	--	--	--	--	--	--	--	--	KOG4015	Fatty acid-binding protein FABP
c65210_g1	2.134	80.0366	-5.229	8.9822e-20	4.3733e-17	2239	657577330	XP_008292488.1	1512	0	PREDICTED: bone morphogenetic protein 15 [Stegastes partitus]	734640520	XM_010750802.1	544	0	PREDICTED: Larimichthys crocea bone morphogenetic protein 15 (bmp15), transcript variant X2, mRNA	K05498	GDF9_9B	growth differentiation factor 9/9B	http://www.genome.jp/dbget-bin/www_bget?ko:K05498	Q9Z0L4	313	2.15546e-29	Bone morphogenetic protein 15 OS=Mus musculus GN=Bmp15 PE=2 SV=1	PF00019	Transforming growth factor beta like domain	GO:0007165//GO:0008283//GO:0040007	signal transduction//cell proliferation//growth	GO:0008083	growth factor activity	--	--	KOG3900	Transforming growth factor beta, bone morphogenetic protein and related proteins
c75139_g1	1.36709	50.9913	-5.2211	3.7941e-13	1.2166e-10	1680	554819363	XP_005920433.1	1248	3.62337e-165	PREDICTED: P43 5S RNA-binding protein-like isoform X1 [Haplochromis burtoni]	734596776	XM_010740372.1	362	0	PREDICTED: Larimichthys crocea P43 5S RNA-binding protein-like (LOC104926499), mRNA	K09191	GTF3A	general transcription factor IIIA	http://www.genome.jp/dbget-bin/www_bget?ko:K09191	P25066	573	5.10176e-66	P43 5S RNA-binding protein OS=Xenopus borealis PE=2 SV=1	PF13912//PF00096//PF13465	C2H2-type zinc finger//Zinc finger, C2H2 type//Zinc-finger double domain	--	--	GO:0046872	metal ion binding	--	--	KOG1721	FOG: Zn-finger
c96700_g2	3.56778	130.639	-5.1944	3.338e-31	2.9715e-28	774	736244094	XP_010785891.1	817	4.04071e-105	PREDICTED: alpha-2-macroglobulin-like, partial [Notothenia coriiceps]	164454242	AB300222.1	217	7.96056e-108	Lepomis macrochirus mRNA for alpha2-macroglobulin, partial cds	--	--	--	--	P06238	244	1.76494e-21	Alpha-2-macroglobulin OS=Rattus norvegicus GN=A2m PE=2 SV=2	--	--	--	--	--	--	--	--	--	--
c89341_g1	3.13431	108.271	-5.1104	4.8134e-26	3.2999e-23	4910	657528391	XP_008290883.1	3608	0	PREDICTED: LIM domain only protein 7-like isoform X2 [Stegastes partitus]	734595948	XM_010735994.1	835	0	PREDICTED: Larimichthys crocea LIM domain only protein 7-like (LOC104923019), mRNA	--	--	--	--	Q8WWI1	614	9.76937e-63	LIM domain only protein 7 OS=Homo sapiens GN=LMO7 PE=1 SV=3	PF09905//PF00307//PF00595//PF00412//PF13180//PF08997	Uncharacterized conserved protein (DUF2132)//Calponin homology (CH) domain//PDZ domain (Also known as DHR or GLGF)//LIM domain//PDZ domain//Ubiquinol-cytochrome C reductase complex, 6.4kD protein	GO:0006118//GO:0015992//GO:0006119	obsolete electron transport//proton transport//oxidative phosphorylation	GO:0009055//GO:0008270//GO:0003677//GO:0008121//GO:0005515	electron carrier activity//zinc ion binding//DNA binding//ubiquinol-cytochrome-c reductase activity//protein binding	--	--	KOG2046	Calponin
c70478_g1	1.46712	50.4727	-5.1044	5.7845e-13	1.8206e-10	2422	808871800	KKF21385.1	2085	0	Transcription elongation factor B polypeptide 3 [Larimichthys crocea]	734599829	XM_010756310.1	642	0	PREDICTED: Larimichthys crocea transcription elongation factor B polypeptide 3-like (LOC104939757), mRNA	K15076	TCEB3, ELOA	transcription elongation factor B, polypeptide 3	http://www.genome.jp/dbget-bin/www_bget?ko:K15076	Q63187	685	5.09953e-76	Transcription elongation factor B polypeptide 3 OS=Rattus norvegicus GN=Tceb3 PE=1 SV=1	PF06881//PF08711	RNA polymerase II transcription factor SIII (Elongin) subunit A//TFIIS helical bundle-like domain	GO:0006355//GO:0006351	regulation of transcription, DNA-templated//transcription, DNA-templated	GO:0003677	DNA binding	GO:0005634//GO:0016021	nucleus//integral component of membrane	KOG2821	RNA polymerase II transcription elongation factor Elongin/SIII, subunit elongin A
c85873_g1	0.900281	30.8606	-5.0992	1.7662e-08	3.2766e-06	2107	542188816	XP_005470503.1	1798	0	PREDICTED: phosphatidylinositol 4-phosphate 5-kinase type-1 beta-like isoform X2 [Oreochromis niloticus]	734613303	XM_010735851.1	727	0	PREDICTED: Larimichthys crocea phosphatidylinositol 4-phosphate 5-kinase type-1 beta-like (LOC104922895), transcript variant X4, mRNA	K00889	PIP5K	1-phosphatidylinositol-4-phosphate 5-kinase	http://www.genome.jp/dbget-bin/www_bget?ko:K00889	Q5ZJ58	1450	0	Phosphatidylinositol 4-phosphate 5-kinase type-1 beta OS=Gallus gallus GN=PIP5K1B PE=2 SV=1	PF01504//PF09497	Phosphatidylinositol-4-phosphate 5-Kinase//Transcription mediator complex subunit Med12	GO:0046488//GO:0006357	phosphatidylinositol metabolic process//regulation of transcription from RNA polymerase II promoter	GO:0001104//GO:0016307	RNA polymerase II transcription cofactor activity//phosphatidylinositol phosphate kinase activity	GO:0016592	mediator complex	KOG0229	Phosphatidylinositol-4-phosphate 5-kinase
c92846_g1	0.500156	16.9215	-5.0803	3.0543e-05	0.0031247	2462	554855013	XP_005937691.1	989	1.9609e-125	PREDICTED: gap junction epsilon-1 protein-like [Haplochromis burtoni]	657568863	XM_008289663.1	429	0	PREDICTED: Stegastes partitus gap junction epsilon-1 protein-like (LOC103363062), mRNA	--	--	--	--	Q9CX92	801	4.185e-99	Gap junction epsilon-1 protein OS=Mus musculus GN=Gje1 PE=2 SV=1	PF08728//PF05656	CRT10//Protein of unknown function (DUF805)	GO:0006357	regulation of transcription from RNA polymerase II promoter	--	--	GO:0016021	integral component of membrane	--	--
c83460_g2	0.733562	24.507	-5.0621	5.3008e-07	7.8745e-05	1093	808861592	KKF13401.1	1035	8.61973e-125	Tudor domain-containing protein 6 [Larimichthys crocea]	542208378	XM_005477356.1	202	2.48349e-99	PREDICTED: Oreochromis niloticus tudor domain-containing protein 6-like (LOC102082307), mRNA	K18405	TDRD1_4_6_7	tudor domain-containing protein 1/4/6/7	http://www.genome.jp/dbget-bin/www_bget?ko:K18405	O60522	248	2.50545e-21	Tudor domain-containing protein 6 OS=Homo sapiens GN=TDRD6 PE=2 SV=2	PF06003	Survival motor neuron protein (SMN)	GO:0006397	mRNA processing	GO:0003723	RNA binding	GO:0005737//GO:0005634	cytoplasm//nucleus	KOG2039	Transcriptional coactivator p100
c90851_g1	1.40044	46.0964	-5.0407	6.2465e-12	1.7329e-09	3387	736196388	XP_010772875.1	2257	0	PREDICTED: uncharacterized protein LOC104948381 isoform X1 [Notothenia coriiceps]	765117977	XM_004068095.2	298	3.38035e-152	PREDICTED: Oryzias latipes uncharacterized LOC101174014 (LOC101174014), transcript variant X2, mRNA	--	--	--	--	Q5RJY2	182	3.1048e-12	G2/M phase-specific E3 ubiquitin-protein ligase OS=Mus musculus GN=G2e3 PE=2 SV=2	PF00632	HECT-domain (ubiquitin-transferase)	GO:0016567	protein ubiquitination	GO:0004842	ubiquitin-protein transferase activity	--	--	--	--
c94193_g1	0.500156	16.338	-5.0297	4.2952e-05	0.0042274	5891	765150447	XP_011485683.1	1366	9.7307e-165	PREDICTED: collagen alpha-1(XXV) chain [Oryzias latipes]	542177013	XM_005468162.1	1121	0	PREDICTED: Oreochromis niloticus collagen alpha-1(XXV) chain-like (LOC102079588), transcript variant X8, mRNA	--	--	--	--	Q99MQ5	533	1.17781e-54	Collagen alpha-1(XXV) chain OS=Mus musculus GN=Col25a1 PE=2 SV=2	PF02532//PF02948	Photosystem II reaction centre I protein (PSII 4.8 kDa protein)//Amelogenin	GO:0015979//GO:0007275	photosynthesis//multicellular organismal development	--	--	GO:0009539//GO:0009523//GO:0016020//GO:0005578	photosystem II reaction center//photosystem II//membrane//proteinaceous extracellular matrix	KOG3544	Collagens (type IV and type XIII), and related proteins
c74997_g1	1.53381	49.5326	-5.0132	1.0813e-12	3.2905e-10	2688	657531453	XP_008301421.1	2362	0	PREDICTED: transmembrane channel-like protein 6 isoform X1 [Stegastes partitus]>gi|657531456|ref|XP_008301430.1| PREDICTED: transmembrane channel-like protein 6 isoform X1 [Stegastes partitus]	657531455	XM_008303208.1	743	0	PREDICTED: Stegastes partitus transmembrane channel-like protein 6 (LOC103373333), transcript variant X2, mRNA	--	--	--	--	Q7Z403	1307	8.72567e-165	Transmembrane channel-like protein 6 OS=Homo sapiens GN=TMC6 PE=2 SV=2	PF00420//PF07810	NADH-ubiquinone/plastoquinone oxidoreductase chain 4L//TMC domain	GO:0055114//GO:0042773	oxidation-reduction process//ATP synthesis coupled electron transport	GO:0016651	oxidoreductase activity, acting on NAD(P)H	GO:0016021	integral component of membrane	--	--
c86894_g1	0.966969	30.4068	-4.9748	2.5224e-08	4.5937e-06	1821	658856684	XP_008410997.1	1213	2.33929e-158	PREDICTED: keratin, type I cytoskeletal 18-like [Poecilia reticulata]	734631157	XM_010745652.1	423	0	PREDICTED: Larimichthys crocea keratin, type I cytoskeletal 18-like (LOC104930777), mRNA	--	--	--	--	Q7ZTS4	1017	3.16374e-130	Keratin, type I cytoskeletal 18 OS=Danio rerio GN=krt18 PE=1 SV=2	PF17078//PF04513//PF01981//PF00038	SWI5-dependent HO expression protein 3//Baculovirus polyhedron envelope protein, PEP, C terminus//Peptidyl-tRNA hydrolase PTH2//Intermediate filament protein	GO:0048309//GO:0051028	endoplasmic reticulum inheritance//mRNA transport	GO:0005198//GO:0004045	structural molecule activity//aminoacyl-tRNA hydrolase activity	GO:0019031//GO:0005882//GO:0019028	viral envelope//intermediate filament//viral capsid	KOG0977	Nuclear envelope protein lamin, intermediate filament superfamily
c47588_g1	0.900281	28.1052	-4.9643	8.5596e-08	1.4504e-05	1181	--	--	--	--	--	--	--	--	--	--	--	--	--	--	--	--	--	--	PF00695	Major surface antigen from hepadnavirus	GO:0016032	viral process	--	--	--	--	--	--
c94845_g2	2.40075	74.5906	-4.9574	2.7377e-18	1.2512e-15	3739	734635978	XP_010746604.1	3134	0	PREDICTED: caprin-2 [Larimichthys crocea]	734635977	XM_010748302.1	728	0	PREDICTED: Larimichthys crocea caprin family member 2 (caprin2), mRNA	K18744	CAPRIN2, EEG1	caprin-2	http://www.genome.jp/dbget-bin/www_bget?ko:K18744	Q5RJ80	1746	0	Caprin-2 OS=Danio rerio GN=caprin2 PE=1 SV=1	PF02601	Exonuclease VII, large subunit	GO:0006308	DNA catabolic process	GO:0008855	exodeoxyribonuclease VII activity	GO:0009318	exodeoxyribonuclease VII complex	--	--
c85112_g1	1.53381	47.62	-4.9564	3.2018e-12	9.3383e-10	2541	542227580	XP_005452768.1	1462	0	PREDICTED: zinc transporter 8-like isoform X1 [Oreochromis niloticus]>gi|542227582|ref|XP_005452769.1| PREDICTED: zinc transporter 8-like isoform X2 [Oreochromis niloticus]>gi|542227584|ref|XP_005452770.1| PREDICTED: zinc transporter 8-like isoform X3 [Oreochromis niloticus]>gi|542227586|ref|XP_005452771.1| PREDICTED: zinc transporter 8-like isoform X4 [Oreochromis niloticus]	583998617	XM_006794328.1	615	0	PREDICTED: Neolamprologus brichardi zinc transporter 8-like (LOC102792980), mRNA	K14695	SLC30A8, ZNT8	solute carrier family 30 (zinc transporter), member 8	http://www.genome.jp/dbget-bin/www_bget?ko:K14695	Q5XHB4	923	2.53571e-114	Zinc transporter 8 OS=Xenopus tropicalis GN=slc30a8 PE=2 SV=1	PF01545//PF00001//PF06687	Cation efflux family//7 transmembrane receptor (rhodopsin family)//SUR7/PalI family	GO:0007186//GO:0006812//GO:0055085	G-protein coupled receptor signaling pathway//cation transport//transmembrane transport	GO:0004930//GO:0008324	G-protein coupled receptor activity//cation transmembrane transporter activity	GO:0016021//GO:0005886	integral component of membrane//plasma membrane	KOG1482	Zn2+ transporter
c87245_g1	5.96853	177.967	-4.8981	3.2773e-41	3.8707e-38	511	542228711	XP_005453186.1	694	5.37042e-82	PREDICTED: alpha-2-macroglobulin-like [Oreochromis niloticus]	328677112	JF430612.1	187	2.44447e-91	Epinephelus bruneus clone CL35_1 alpha-2-macroglobulin mRNA, partial cds	--	--	--	--	Q6GQT1	507	2.10089e-57	Alpha-2-macroglobulin-P OS=Mus musculus GN=A2mp PE=2 SV=2	PF07678	A-macroglobulin complement component	--	--	--	--	GO:0005615	extracellular space	KOG1366	Alpha-macroglobulin
c102190_g2	26.5416	790.705	-4.8968	1.0805e-176	7.5815e-173	6021	697870411	AIT68782.1	5021	0	alpha-2-macroglobulin [Rachycentron canadum]	697870410	KM488295.1	1053	0	Rachycentron canadum alpha-2-macroglobulin mRNA, complete cds	K03910	A2M	alpha-2-macroglobulin	http://www.genome.jp/dbget-bin/www_bget?ko:K03910	P06238	2322	0	Alpha-2-macroglobulin OS=Rattus norvegicus GN=A2m PE=2 SV=2	PF00432//PF05326//PF01835//PF00207//PF07677//PF07678	Prenyltransferase and squalene oxidase repeat//Seminal vesicle autoantigen (SVA)//MG2 domain//Alpha-2-macroglobulin family//A-macroglobulin receptor//A-macroglobulin complement component	--	--	GO:0003824//GO:0004866	catalytic activity//endopeptidase inhibitor activity	GO:0005615//GO:0005576	extracellular space//extracellular region	KOG1366	Alpha-macroglobulin
c81357_g1	1.40044	39.7752	-4.8279	2.2967e-10	5.4143e-08	1604	542204546	XP_005475971.1	598	4.2298e-71	PREDICTED: gastrotropin-like [Oreochromis niloticus]	542204545	XM_005475914.1	248	9.87174e-125	PREDICTED: Oreochromis niloticus gastrotropin-like (LOC100691752), mRNA	K08755	FABP6	fatty acid-binding protein 6, ileal (gastrotropin)	http://www.genome.jp/dbget-bin/www_bget?ko:K08755	P80020	402	1.27014e-44	Gastrotropin OS=Rattus norvegicus GN=Fabp6 PE=1 SV=3	--	--	--	--	--	--	--	--	--	--
c66012_g1	1.30041	36.6632	-4.8173	1.1684e-09	2.5341e-07	2372	736295040	XP_010791065.1	2398	0	PREDICTED: V-set and immunoglobulin domain-containing protein 10-like [Notothenia coriiceps]	542234556	XM_005455341.1	582	0	PREDICTED: Oreochromis niloticus V-set and immunoglobulin domain-containing protein 10-like (LOC102082761), transcript variant X1, mRNA	--	--	--	--	D3YZF7	491	2.197e-50	V-set and immunoglobulin domain-containing protein 10-like OS=Mus musculus GN=Vsig10l PE=3 SV=1	PF13895//PF00041//PF16656//PF01537	Immunoglobulin domain//Fibronectin type III domain//Purple acid Phosphatase, N-terminal domain//Herpesvirus glycoprotein D/GG/GX domain	GO:0006771//GO:0019497	riboflavin metabolic process//hexachlorocyclohexane metabolic process	GO:0003993//GO:0046872//GO:0005515	acid phosphatase activity//metal ion binding//protein binding	GO:0016021	integral component of membrane	KOG4475	FOG: Immunoglobin and related proteins
c93100_g1	2.70084	75.8549	-4.8118	2.132e-18	9.7817e-16	1729	--	--	--	--	--	836011548	XR_191976.2	37	2.09864e-07	PREDICTED: Maylandia zebra uncharacterized LOC101480198 (LOC101480198), ncRNA	--	--	--	--	--	--	--	--	--	--	--	--	--	--	--	--	--	--
c96510_g1	0.933625	25.6091	-4.7777	3.8287e-07	5.8479e-05	3209	548394947	XP_005737167.1	1885	0	PREDICTED: solute carrier family 35 member F3-like isoform X2 [Pundamilia nyererei]	734599947	XM_010756742.1	893	0	PREDICTED: Larimichthys crocea solute carrier family 35, member F3 (slc35f3), mRNA	K15288	SLC35F3_4	solute carrier family 35, member F3/4	http://www.genome.jp/dbget-bin/www_bget?ko:K15288	Q8IY50	1283	1.90911e-164	Putative thiamine transporter SLC35F3 OS=Homo sapiens GN=SLC35F3 PE=2 SV=2	PF06027//PF01123//PF00892	Solute carrier family 35//Staphylococcal/Streptococcal toxin, OB-fold domain//EamA-like transporter family	GO:0006810//GO:0009405	transport//pathogenesis	--	--	GO:0016020//GO:0016021	membrane//integral component of membrane	KOG4314	Predicted carbohydrate/phosphate translocator
c59784_g1	1.83391	48.4628	-4.7239	3.1919e-12	9.3322e-10	2095	808879223	KKF27300.1	1468	0	Rho GTPase-activating protein 11A [Larimichthys crocea]	734633274	XM_010746812.1	399	0	PREDICTED: Larimichthys crocea Rho GTPase activating protein 11B (arhgap11b), transcript variant X2, mRNA	--	--	--	--	Q3KRB8	459	2.55807e-50	Rho GTPase-activating protein 11B OS=Homo sapiens GN=ARHGAP11B PE=2 SV=1	PF00620	RhoGAP domain	GO:0007165	signal transduction	--	--	--	--	KOG2710	Rho GTPase-activating protein
c86575_g1	1.50047	39.0944	-4.7035	4.0071e-10	9.157e-08	2917	734643777	XP_010750893.1	2234	0	PREDICTED: rac GTPase-activating protein 1-like [Larimichthys crocea]	734643776	XM_010752591.1	732	0	PREDICTED: Larimichthys crocea rac GTPase-activating protein 1-like (LOC104936540), mRNA	K16733	RACGAP1, Tum	Rac GTPase-activating protein 1	http://www.genome.jp/dbget-bin/www_bget?ko:K16733	Q9H0H5	1045	1.35919e-127	Rac GTPase-activating protein 1 OS=Homo sapiens GN=RACGAP1 PE=1 SV=1	PF00628//PF00620//PF07649//PF00130	PHD-finger//RhoGAP domain//C1-like domain//Phorbol esters/diacylglycerol binding domain (C1 domain)	GO:0055114//GO:0035556//GO:0007165	oxidation-reduction process//intracellular signal transduction//signal transduction	GO:0005515//GO:0047134	protein binding//protein-disulfide reductase activity	--	--	KOG1453	Chimaerin and related Rho GTPase activating proteins
c31673_g1	3.23434	83.9914	-4.6987	4.9748e-20	2.483e-17	940	617426995	XP_007560493.1	377	3.4624e-41	PREDICTED: hemoglobin subunit alpha-A [Poecilia formosa]	658862764	XM_008415957.1	41	6.70967e-10	PREDICTED: Poecilia reticulata hemoglobin, zeta (hbz), mRNA	--	--	--	--	Q9PVM4	345	7.22471e-38	Hemoglobin subunit alpha-A OS=Seriola quinqueradiata GN=hbaa PE=2 SV=3	PF00042	Globin	--	--	GO:0019825//GO:0020037	oxygen binding//heme binding	--	--	--	--
c91888_g3	1.03366	26.8409	-4.6986	2.2105e-07	3.4925e-05	2480	736225918	XP_010781187.1	722	1.71716e-85	PREDICTED: protransforming growth factor alpha isoform X2 [Notothenia coriiceps]	736225917	XM_010782885.1	299	6.85971e-153	PREDICTED: Notothenia coriiceps transforming growth factor, alpha (tgfa), transcript variant X2, mRNA	K08774	TGFA	transforming growth factor, alpha	http://www.genome.jp/dbget-bin/www_bget?ko:K08774	P98135	298	2.2487e-29	Protransforming growth factor alpha (Fragment) OS=Ovis aries GN=TGFA PE=2 SV=1	PF00008//PF15510	EGF-like domain//Centromere kinetochore component W	GO:0007067//GO:0051382	mitotic nuclear division//kinetochore assembly	GO:0005515//GO:0003677	protein binding//DNA binding	--	--	--	--
c100828_g2	43.1801	1113.15	-4.6881	6.9621e-244	9.2278e-240	802	119593510	EAW73104.1	154	6.07358e-09	BTB (POZ) domain containing 8, isoform CRA_c [Homo sapiens]	49617465	AY643784.1	172	8.55924e-83	Archoplites interruptus clone AinD101 microsatellite sequence	--	--	--	--	--	--	--	--	--	--	--	--	--	--	--	--	--	--
c79216_g1	0.733562	18.8989	-4.6872	1.3928e-05	0.001527	1571	542178985	XP_003443215.2	1235	3.81661e-165	PREDICTED: solute carrier family 25 member 38-A-like isoform X1 [Oreochromis niloticus]	542178984	XM_003443167.2	510	0	PREDICTED: Oreochromis niloticus solute carrier family 25 member 38-A-like (LOC100709688), transcript variant X1, mRNA	--	--	--	--	P0CAT2	1087	3.96339e-144	Solute carrier family 25 member 38-B OS=Danio rerio GN=slc25a38b PE=3 SV=2	PF00023	Ankyrin repeat	--	--	GO:0005515	protein binding	--	--	KOG0766	Predicted mitochondrial carrier protein
c94740_g2	0.866937	22.335	-4.6872	2.318e-06	0.00030111	3069	808860521	KKF12515.1	3104	0	Vertnin [Larimichthys crocea]	734617438	XM_010738113.1	1205	0	PREDICTED: Larimichthys crocea vertebrae development associated (vrtn), transcript variant X1, mRNA	--	--	--	--	Q08C99	2155	0	Vertnin OS=Danio rerio GN=vrtn PE=2 SV=1	PF01527	Transposase	GO:0006313	transposition, DNA-mediated	GO:0004803//GO:0003677	transposase activity//DNA binding	--	--	--	--
c44626_g1	4.93487	127.073	-4.6865	1.9206e-29	1.5585e-26	2240	734598314	XP_010746771.1	1054	2.5456e-133	PREDICTED: E3 ubiquitin-protein ligase makorin-1-like [Larimichthys crocea]	734598313	XM_010748469.1	437	0	PREDICTED: Larimichthys crocea E3 ubiquitin-protein ligase makorin-1-like (LOC104933099), mRNA	K15687	MKRN	E3 ubiquitin-protein ligase makorin	http://www.genome.jp/dbget-bin/www_bget?ko:K15687	Q9TT91	330	3.31604e-31	E3 ubiquitin-protein ligase makorin-1 OS=Macropus eugenii GN=MKRN1 PE=2 SV=1	PF03094//PF17123//PF13639//PF14634//PF12861//PF00642//PF12678//PF00097	Mlo family//RING-like zinc finger//Ring finger domain//zinc-RING finger domain//Anaphase-promoting complex subunit 11 RING-H2 finger//Zinc finger C-x8-C-x5-C-x3-H type (and similar)//RING-H2 zinc finger//Zinc finger, C3HC4 type (RING finger)	GO:0016567//GO:0006952	protein ubiquitination//defense response	GO:0005515//GO:0004842//GO:0046872//GO:0008270	protein binding//ubiquitin-protein transferase activity//metal ion binding//zinc ion binding	GO:0005680//GO:0016021	anaphase-promoting complex//integral component of membrane	KOG1039	Predicted E3 ubiquitin ligase
c81958_g1	1.86725	47.8469	-4.6794	4.8083e-12	1.3652e-09	1122	734632593	XP_010744740.1	303	2.15483e-30	PREDICTED: C-C motif chemokine 25-like [Larimichthys crocea]>gi|808886745|gb|KKF33262.1| C-C motif chemokine 25 [Larimichthys crocea]	799541348	KP121433.1	147	9.57473e-69	Siniperca chuatsi C-C motif chemokine 25-like protein mRNA, complete cds	K13072	CCL25	C-C motif chemokine 25	http://www.genome.jp/dbget-bin/www_bget?ko:K13072	Q4PR21	169	7.87439e-13	C-C motif chemokine 25 OS=Sus scrofa GN=CCL25 PE=2 SV=1	PF00048	Small cytokines (intecrine/chemokine), interleukin-8 like	GO:0007165//GO:0006935//GO:0006955	signal transduction//chemotaxis//immune response	GO:0008009	chemokine activity	GO:0005576	extracellular region	--	--
c99908_g1	1.40044	35.4314	-4.6611	2.8106e-09	5.8105e-07	567	--	--	--	--	--	583997606	XM_006793832.1	283	1.17285e-144	PREDICTED: Neolamprologus brichardi cytoplasmic polyadenylation element-binding protein 1-like (LOC102783227), mRNA	--	--	--	--	--	--	--	--	--	--	--	--	--	--	--	--	--	--
c57331_g1	9.73637	240.175	-4.6246	8.1234e-54	1.2113e-50	2707	657578989	XP_008293393.1	2217	0	PREDICTED: endothelial lipase [Stegastes partitus]	734613487	XM_010735953.1	853	0	PREDICTED: Larimichthys crocea lipase, endothelial (lipg), mRNA	K01046	E3.1.1.3	triacylglycerol lipase	http://www.genome.jp/dbget-bin/www_bget?ko:K01046	Q9WVG5	1440	0	Endothelial lipase OS=Mus musculus GN=Lipg PE=2 SV=3	PF01477	PLAT/LH2 domain	--	--	GO:0005515	protein binding	--	--	--	--
c96561_g1	1.33375	32.0924	-4.5887	1.7406e-08	3.2392e-06	3398	808874482	KKF23562.1	1427	7.73517e-176	Zona pellucida sperm-binding protein 1 [Larimichthys crocea]	734639103	XM_010750020.1	186	6.17792e-90	PREDICTED: Larimichthys crocea uncharacterized LOC104934371 (LOC104934371), mRNA	--	--	--	--	Q62005	149	2.32199e-08	Zona pellucida sperm-binding protein 1 OS=Mus musculus GN=Zp1 PE=1 SV=1	--	--	--	--	--	--	--	--	--	--
c93779_g2	2.36741	56.2104	-4.5695	9.2049e-14	3.0843e-11	2561	808856700	KKF09383.1	2728	0	Ras and EF-hand domain-containing protein [Larimichthys crocea]	734610517	XM_010734320.1	1137	0	PREDICTED: Larimichthys crocea ras and EF-hand domain-containing protein-like (LOC104921703), transcript variant X2, mRNA	K17199	RASEF, RAB45	Ras and EF-hand domain-containing protein	http://www.genome.jp/dbget-bin/www_bget?ko:K17199	A5WW21	1960	0	Ras and EF-hand domain-containing protein OS=Danio rerio GN=rasef PE=2 SV=1	PF13499//PF07926//PF13202//PF03193//PF15898//PF01544//PF13833//PF00036//PF13405//PF01926//PF04670//PF08477//PF00025//PF00071//PF06156//PF01496//PF01627	EF-hand domain pair//TPR/MLP1/MLP2-like protein//EF hand//Protein of unknown function, DUF258//cGMP-dependent protein kinase interacting domain//CorA-like Mg2+ transporter protein//EF-hand domain pair//EF hand//EF-hand domain//50S ribosome-binding GTPase//Gtr1/RagA G protein conserved region//Ras of Complex, Roc, domain of DAPkinase//ADP-ribosylation factor family//Ras family//Protein of unknown …	GO:0007165//GO:0006606//GO:0015992//GO:0006260//GO:0030001//GO:0015991//GO:0000160//GO:0007264//GO:0055085	signal transduction//protein import into nucleus//proton transport//DNA replication//metal ion transport//ATP hydrolysis coupled proton transport//phosphorelay signal transduction system//small GTPase mediated signal transduction//transmembrane transport	GO:0005525//GO:0004871//GO:0003924//GO:0005509//GO:0019901//GO:0046873//GO:0015078	GTP binding//signal transducer activity//GTPase activity//calcium ion binding//protein kinase binding//metal ion transmembrane transporter activity//hydrogen ion transmembrane transporter activity	GO:0033179//GO:0016020	proton-transporting V-type ATPase, V0 domain//membrane	KOG0078	GTP-binding protein SEC4, small G protein superfamily, and related Ras family GTP-binding proteins
c97711_g1	0.966969	22.7565	-4.5567	2.1549e-06	0.00028185	4089	835878958	XP_012772338.1	3975	0	PREDICTED: oxysterol-binding protein-related protein 1-like [Maylandia zebra]	835878957	XM_012916884.1	1676	0	PREDICTED: Maylandia zebra oxysterol-binding protein-related protein 1-like (LOC101469337), mRNA	--	--	--	--	Q91XL9	2889	0	Oxysterol-binding protein-related protein 1 OS=Mus musculus GN=Osbpl1a PE=1 SV=2	PF13606//PF00023	Ankyrin repeat//Ankyrin repeat	--	--	GO:0005515	protein binding	--	--	KOG2209	Oxysterol-binding protein
c94097_g1	1.33375	29.2398	-4.4544	9.2029e-08	1.5418e-05	3413	808866540	KKF17229.1	2472	0	FYN-binding protein [Larimichthys crocea]	657523075	XM_008297516.1	609	0	PREDICTED: Stegastes partitus uncharacterized LOC103368929 (LOC103368929), mRNA	--	--	--	--	O35601	135	1.31293e-06	FYN-binding protein OS=Mus musculus GN=Fyb PE=1 SV=2	PF02443//PF12937	Circovirus capsid protein//F-box-like	GO:0019069	viral capsid assembly	GO:0005515	protein binding	GO:0042025	host cell nucleus	--	--
c87079_g1	4.20131	87.071	-4.3733	4.5305e-20	2.2707e-17	3588	657523531	XP_008273890.1	751	4.59989e-89	PREDICTED: mid1-interacting protein 1-like [Stegastes partitus]	736227663	XM_010783334.1	321	5.8699e-165	PREDICTED: Notothenia coriiceps MID1 interacting protein 1 (mid1ip1), transcript variant X1, mRNA	--	--	--	--	Q8AWD1	584	2.20503e-67	Mid1-interacting protein 1-like OS=Danio rerio GN=mid1ip1l PE=2 SV=1	--	--	--	--	--	--	--	--	--	--
c89860_g1	3.36772	65.8057	-4.2884	2.1292e-15	8.3002e-13	4476	657599532	XP_008304582.1	3502	0	PREDICTED: ligand of Numb protein X 2 [Stegastes partitus]	554802635	XM_005912234.1	1724	0	PREDICTED: Haplochromis burtoni ligand of Numb protein X 2-like (LOC102299720), transcript variant X1, mRNA	K10692	LNX1_2	ligand of Numb protein X 1/2	http://www.genome.jp/dbget-bin/www_bget?ko:K10692	Q91XL2	2153	0	Ligand of Numb protein X 2 OS=Mus musculus GN=Lnx2 PE=1 SV=2	PF00097//PF12678//PF12861//PF14634//PF16622//PF00595//PF13639//PF00096//PF13180//PF13465	Zinc finger, C3HC4 type (RING finger)//RING-H2 zinc finger//Anaphase-promoting complex subunit 11 RING-H2 finger//zinc-RING finger domain//zinc-finger C2H2-type//PDZ domain (Also known as DHR or GLGF)//Ring finger domain//Zinc finger, C2H2 type//PDZ domain//Zinc-finger double domain	GO:0016567	protein ubiquitination	GO:0046872//GO:0005515//GO:0004842//GO:0008270	metal ion binding//protein binding//ubiquitin-protein transferase activity//zinc ion binding	GO:0005680	anaphase-promoting complex	KOG3528	FOG: PDZ domain
c94558_g2	1.6005	31.1524	-4.2827	4.8535e-08	8.5017e-06	1184	658891672	XP_008428717.1	1059	1.31982e-140	PREDICTED: elongation of very long chain fatty acids protein 6-like [Poecilia reticulata]	734644102	XM_010752773.1	447	0	PREDICTED: Larimichthys crocea ELOVL fatty acid elongase 3 (elovl3), mRNA	K10203	ELOVL6	elongation of very long chain fatty acids protein 6	http://www.genome.jp/dbget-bin/www_bget?ko:K10203	Q6PC64	866	7.04211e-113	Elongation of very long chain fatty acids protein 6 OS=Danio rerio GN=elovl6 PE=2 SV=1	PF01151	GNS1/SUR4 family	--	--	--	--	GO:0016021	integral component of membrane	KOG3072	Long chain fatty acid elongase
c58977_g1	1.00031	18.9961	-4.2472	2.1291e-05	0.0022416	622	223646196	ACN09856.1	148	6.77486e-10	Phospholemman precursor [Salmo salar]>gi|223672043|gb|ACN12203.1| Phospholemman precursor [Salmo salar]	--	--	--	--	--	--	--	--	--	--	--	--	--	PF02038	ATP1G1/PLM/MAT8 family	GO:0006811	ion transport	GO:0005216	ion channel activity	GO:0016020	membrane	--	--
c87452_g1	2.60081	49.2408	-4.2428	7.808e-12	2.1362e-09	3195	348529556	XP_003452279.1	2466	0	PREDICTED: epidermis-type lipoxygenase 3-like [Oreochromis niloticus]	583983765	XM_006787105.1	788	0	PREDICTED: Neolamprologus brichardi hydroperoxide isomerase ALOXE3-like (LOC102797228), mRNA	K18684	ALOXE3	hydroperoxy icosatetraenoate dehydratase/isomerase	http://www.genome.jp/dbget-bin/www_bget?ko:K18684	O70582	1419	1.04985e-180	Arachidonate 12-lipoxygenase, 12R-type OS=Mus musculus GN=Alox12b PE=1 SV=1	PF01477//PF00305	PLAT/LH2 domain//Lipoxygenase	GO:0055114	oxidation-reduction process	GO:0046872//GO:0005515//GO:0016702	metal ion binding//protein binding//oxidoreductase activity, acting on single donors with incorporation of molecular oxygen, incorporation of two atoms of oxygen	--	--	--	--
c95803_g1	6.00187	112.129	-4.2236	6.2636e-25	4.151e-22	2630	657587770	XP_008298193.1	836	3.888e-96	PREDICTED: uncharacterized protein LOC103370809 isoform X2 [Stegastes partitus]	--	--	--	--	--	--	--	--	--	--	--	--	--	PF05485//PF15328	THAP domain//Putative GRINL1B complex locus protein 2	--	--	GO:0003676	nucleic acid binding	GO:0016591	DNA-directed RNA polymerase II, holoenzyme	--	--
c96636_g1	2.30072	42.0768	-4.1929	2.9211e-10	6.8056e-08	5020	657556837	XP_008282682.1	5517	0	PREDICTED: probable phospholipid-transporting ATPase VB [Stegastes partitus]	657556836	XM_008284460.1	2211	0	PREDICTED: Stegastes partitus ATPase, class V, type 10B (atp10b), mRNA	K01530	E3.6.3.1	phospholipid-translocating ATPase	http://www.genome.jp/dbget-bin/www_bget?ko:K01530	O94823	3261	0	Probable phospholipid-transporting ATPase VB OS=Homo sapiens GN=ATP10B PE=2 SV=2	PF00122//PF00858	E1-E2 ATPase//Amiloride-sensitive sodium channel	GO:0006814	sodium ion transport	GO:0046872//GO:0000166//GO:0005272	metal ion binding//nucleotide binding//sodium channel activity	GO:0016020	membrane	KOG0206	P-type ATPase
c89862_g1	1.26706	23.0806	-4.1871	3.0678e-06	0.0003848	2918	808872791	KKF22191.1	1335	1.94193e-169	Ras and Rab interactor 1 [Larimichthys crocea]	657599402	XM_008306290.1	394	0	PREDICTED: Stegastes partitus ras and Rab interactor 2-like (LOC103375971), mRNA	K17638	RIN1	Ras and Rab interactor 1	http://www.genome.jp/dbget-bin/www_bget?ko:K17638	Q13671	391	1.7502e-37	Ras and Rab interactor 1 OS=Homo sapiens GN=RIN1 PE=1 SV=4	PF03286	Pox virus Ag35 surface protein	--	--	--	--	GO:0019031	viral envelope	--	--
c101177_g1	1.70053	30.6661	-4.1726	7.7416e-08	1.3193e-05	5146	734616318	XP_010735796.1	3939	0	PREDICTED: cadherin-related family member 2 [Larimichthys crocea]	734616317	XM_010737494.1	1003	0	PREDICTED: Larimichthys crocea cadherin-related family member 2 (cdhr2), mRNA	K16502	CDHR2, PCDH24, PCLKC	cadherin-related family member 2	http://www.genome.jp/dbget-bin/www_bget?ko:K16502	Q9BYE9	1826	0	Cadherin-related family member 2 OS=Homo sapiens GN=CDHR2 PE=1 SV=2	PF08329//PF00028	Chitinase A, N-terminal domain//Cadherin domain	GO:0007156//GO:0006032//GO:0016998	homophilic cell adhesion via plasma membrane adhesion molecules//chitin catabolic process//cell wall macromolecule catabolic process	GO:0004568//GO:0005509	chitinase activity//calcium ion binding	GO:0016020	membrane	KOG3594	FOG: Cadherin repeats
c100644_g1	1.76722	29.5964	-4.0659	1.6381e-07	2.6406e-05	4737	658903358	XP_008434428.1	1866	0	PREDICTED: probable RNA-binding protein 46 [Poecilia reticulata]	734644283	XM_010752871.1	626	0	PREDICTED: Larimichthys crocea probable RNA-binding protein 46 (LOC104936782), mRNA	--	--	--	--	Q08BH5	1508	0	Probable RNA-binding protein 46 OS=Danio rerio GN=rbm46 PE=2 SV=1	PF16367//PF00076	RNA recognition motif//RNA recognition motif. (a.k.a. RRM, RBD, or RNP domain)	--	--	GO:0003676	nucleic acid binding	--	--	KOG0117	Heterogeneous nuclear ribonucleoprotein R (RRM superfamily)
c89818_g1	3.90122	64.6387	-4.0504	1.0837e-14	3.8938e-12	4086	348517298	XP_003446171.1	2896	0	PREDICTED: ras and EF-hand domain-containing protein-like [Oreochromis niloticus]	542225890	XM_003446123.2	645	0	PREDICTED: Oreochromis niloticus ras and EF-hand domain-containing protein-like (LOC100695131), mRNA	K17199	RASEF, RAB45	Ras and EF-hand domain-containing protein	http://www.genome.jp/dbget-bin/www_bget?ko:K17199	Q8IZ41	1695	0	Ras and EF-hand domain-containing protein OS=Homo sapiens GN=RASEF PE=1 SV=1	PF00071//PF00025//PF08477//PF01166//PF11365//PF00036//PF13833//PF13499//PF01926//PF13405//PF13202	Ras family//ADP-ribosylation factor family//Ras of Complex, Roc, domain of DAPkinase//TSC-22/dip/bun family//Protein of unknown function (DUF3166)//EF hand//EF-hand domain pair//EF-hand domain pair//50S ribosome-binding GTPase//EF-hand domain//EF hand	GO:0006355//GO:0010506//GO:0007264	regulation of transcription, DNA-templated//regulation of autophagy//small GTPase mediated signal transduction	GO:0005509//GO:0005525//GO:0003700	calcium ion binding//GTP binding//transcription factor activity, sequence-specific DNA binding	GO:0005615//GO:0005667	extracellular space//transcription factor complex	KOG0078	GTP-binding protein SEC4, small G protein superfamily, and related Ras family GTP-binding proteins
c94231_g1	17.0053	279.204	-4.0373	5.995e-58	9.7964e-55	3860	348534102	XP_003454542.1	2360	0	PREDICTED: GC-rich sequence DNA-binding factor 2-like [Oreochromis niloticus]	657588684	XM_008300472.1	893	0	PREDICTED: Stegastes partitus GC-rich sequence DNA-binding factor 2-like (LOC103371222), mRNA	K09061	GCF, C2orf3	GC-rich sequence DNA-binding factor	http://www.genome.jp/dbget-bin/www_bget?ko:K09061	P16383	851	3.13139e-96	GC-rich sequence DNA-binding factor 2 OS=Homo sapiens GN=GCFC2 PE=1 SV=2	PF02072//PF07842//PF04523//PF02601//PF00552	Prepro-orexin//GC-rich sequence DNA-binding factor-like protein//Herpes virus tegument protein U30//Exonuclease VII, large subunit//Integrase DNA binding domain	GO:0006308//GO:0007631//GO:0007218//GO:0019068//GO:0006355	DNA catabolic process//feeding behavior//neuropeptide signaling pathway//virion assembly//regulation of transcription, DNA-templated	GO:0008855//GO:0003676//GO:0003677	exodeoxyribonuclease VII activity//nucleic acid binding//DNA binding	GO:0005634//GO:0009318	nucleus//exodeoxyribonuclease VII complex	KOG2136	Transcriptional regulators binding to the GC-rich sequences
c89121_g1	1.43378	23.1455	-4.0128	4.0079e-06	0.00049085	1086	--	--	--	--	--	--	--	--	--	--	--	--	--	--	--	--	--	--	PF13885//PF05995	Keratin, high sulfur B2 protein//Cysteine dioxygenase type I	GO:0046439//GO:0006534//GO:0055114//GO:0019530	L-cysteine metabolic process//cysteine metabolic process//oxidation-reduction process//taurine metabolic process	GO:0017172//GO:0005506	cysteine dioxygenase activity//iron ion binding	GO:0045095	keratin filament	--	--
c80713_g1	1.56716	25.285	-4.0121	1.4423e-06	0.00019595	2692	808876503	KKF25139.1	1655	0	Homeobox protein NOBOX [Larimichthys crocea]	554845363	XM_005932966.1	461	0	PREDICTED: Haplochromis burtoni uncharacterized LOC102300735 (LOC102300735), mRNA	--	--	--	--	Q8VIH1	279	2.11179e-24	Homeobox protein NOBOX OS=Mus musculus GN=Nobox PE=1 SV=1	PF07174//PF00046//PF05920	Fibronectin-attachment protein (FAP)//Homeobox domain//Homeobox KN domain	GO:0006355	regulation of transcription, DNA-templated	GO:0050840//GO:0003677	extracellular matrix binding//DNA binding	GO:0005576	extracellular region	KOG0490	Transcription factor, contains HOX domain
c72016_g1	4.73481	75.8224	-4.0012	7.5735e-17	3.2265e-14	1588	573908192	XP_006641815.1	306	1.92311e-30	PREDICTED: protein S100-A1-like [Lepisosteus oculatus]	657790431	XM_008323806.1	80	2.4023e-31	PREDICTED: Cynoglossus semilaevis protein S100-A1-like (LOC103388692), mRNA	--	--	--	--	Q7LZT1	285	7.03248e-29	Protein S100-A1 OS=Misgurnus fossilis GN=s100a1 PE=1 SV=1	PF00036//PF13499//PF13833//PF13202//PF13405//PF12763	EF hand//EF-hand domain pair//EF-hand domain pair//EF hand//EF-hand domain//Cytoskeletal-regulatory complex EF hand	--	--	GO:0005515//GO:0005509	protein binding//calcium ion binding	--	--	--	--
c91668_g1	1.26706	20.2604	-3.9991	1.6388e-05	0.0017707	3561	734599061	XP_010750712.1	2469	0	PREDICTED: F-box only protein 43 [Larimichthys crocea]>gi|734599063|ref|XP_010750720.1| PREDICTED: F-box only protein 43 [Larimichthys crocea]	734599062	XM_010752418.1	833	0	PREDICTED: Larimichthys crocea F-box protein 43 (fbxo43), transcript variant X2, mRNA	--	--	--	--	Q07617	827	4.04234e-92	Sperm-associated antigen 1 OS=Homo sapiens GN=SPAG1 PE=1 SV=3	PF00515//PF13174//PF14863//PF13181//PF00646//PF12937//PF13374//PF13414//PF13371//PF13176	Tetratricopeptide repeat//Tetratricopeptide repeat//Alkyl sulfatase dimerisation//Tetratricopeptide repeat//F-box domain//F-box-like//Tetratricopeptide repeat//TPR repeat//Tetratricopeptide repeat//Tetratricopeptide repeat	--	--	GO:0005515//GO:0046983	protein binding//protein dimerization activity	--	--	KOG4648	Uncharacterized conserved protein, contains LRR repeats
c97583_g1	3.70116	58.123	-3.9731	3.2697e-13	1.0541e-10	5253	657587733	XP_008298172.1	1356	2.88024e-168	PREDICTED: protein Tob2 [Stegastes partitus]	734633980	XM_010747201.1	1260	0	PREDICTED: Larimichthys crocea transducer of ERBB2, 2 (tob2), mRNA	K14443	TOB	protein Tob/BTG	http://www.genome.jp/dbget-bin/www_bget?ko:K14443	Q14106	585	1.98208e-64	Protein Tob2 OS=Homo sapiens GN=TOB2 PE=1 SV=2	PF15462	Bartter syndrome, infantile, with sensorineural deafness (Barttin)	GO:0006821	chloride transport	--	--	--	--	--	--
c67607_g1	8.93612	139.845	-3.968	1.4385e-29	1.1834e-26	2219	--	--	--	--	--	--	--	--	--	--	--	--	--	--	--	--	--	--	--	--	--	--	--	--	--	--	--	--
c88697_g1	1.93394	30.1474	-3.9624	1.6032e-07	2.5932e-05	1591	836005348	XP_004574725.2	324	7.22712e-31	PREDICTED: uncharacterized protein LOC101478490, partial [Maylandia zebra]	--	--	--	--	--	--	--	--	--	--	--	--	--	PF13895	Immunoglobulin domain	--	--	GO:0005515	protein binding	--	--	--	--
c79873_g1	1.33375	20.3252	-3.9297	1.7817e-05	0.0019095	1353	808883662	KKF30766.1	1302	9.9209e-174	Krueppel-like factor 2 [Larimichthys crocea]	736250397	XM_010789536.1	387	0	PREDICTED: Notothenia coriiceps Krueppel-like factor 4 (LOC104961273), mRNA	K17846	KLF4	krueppel-like factor 4	http://www.genome.jp/dbget-bin/www_bget?ko:K17846	O43474	166	3.83764e-11	Krueppel-like factor 4 OS=Homo sapiens GN=KLF4 PE=1 SV=3	--	--	--	--	--	--	--	--	--	--
c97219_g1	2.43409	37.0522	-3.9281	6.9433e-09	1.3804e-06	4450	542239705	XP_005457384.1	2057	0	PREDICTED: afadin- and alpha-actinin-binding protein-like isoform X1 [Oreochromis niloticus]>gi|542239707|ref|XP_005457385.1| PREDICTED: afadin- and alpha-actinin-binding protein-like isoform X2 [Oreochromis niloticus]	734633723	XM_010747059.1	600	0	PREDICTED: Larimichthys crocea afadin- and alpha-actinin-binding protein-like (LOC104931933), mRNA	K06085	SSX2IP, ADIP	synovial sarcoma, X breakpoint 2 interacting protein	http://www.genome.jp/dbget-bin/www_bget?ko:K06085	Q6NRK1	1158	9.0007e-141	Afadin- and alpha-actinin-binding protein A OS=Xenopus laevis GN=ssx2ip-a PE=1 SV=1	PF07714	Protein tyrosine kinase	GO:0006468	protein phosphorylation	GO:0004672	protein kinase activity	--	--	--	--
c88626_g1	3.83453	55.8538	-3.8645	1.5359e-12	4.5689e-10	4339	657544527	XP_008277710.1	1754	0	PREDICTED: palladin-like [Stegastes partitus]	657544526	XM_008279488.1	762	0	PREDICTED: Stegastes partitus palladin-like (LOC103355626), mRNA	--	--	--	--	Q9UBF9	872	6.40845e-102	Myotilin OS=Homo sapiens GN=MYOT PE=1 SV=2	PF13895	Immunoglobulin domain	--	--	GO:0005515	protein binding	--	--	KOG0613	Projectin/twitchin and related proteins
c70562_g1	7.10222	101.983	-3.8439	1.473e-21	7.9506e-19	2651	657596019	XP_008302693.1	2397	0	PREDICTED: hyaluronan synthase 3 [Stegastes partitus]	734629708	XM_010744857.1	1144	0	PREDICTED: Larimichthys crocea hyaluronan synthase 3 (has3), mRNA	K00752	E2.4.1.212, hasA	hyaluronan synthase	http://www.genome.jp/dbget-bin/www_bget?ko:K00752	O08650	1966	0	Hyaluronan synthase 3 OS=Mus musculus GN=Has3 PE=1 SV=2	PF13506//PF15199	Glycosyl transferase family 21//D-amino acid oxidase activator	GO:1900758	negative regulation of D-amino-acid oxidase activity	GO:0016757	transferase activity, transferring glycosyl groups	--	--	KOG2571	Chitin synthase/hyaluronan synthase (glycosyltransferases)
c73443_g1	7.80244	110.249	-3.8207	4.4145e-23	2.6069e-20	1701	734625880	XP_010741055.1	923	1.84548e-118	PREDICTED: LOW QUALITY PROTEIN: redox-regulatory protein FAM213A-like [Larimichthys crocea]	734625879	XM_010742753.1	350	0	PREDICTED: Larimichthys crocea redox-regulatory protein FAM213A-like (LOC104928461), mRNA	--	--	--	--	Q6PBP3	709	5.74457e-88	Redox-regulatory protein FAM213A OS=Danio rerio GN=fam213a PE=2 SV=2	--	--	--	--	--	--	--	--	KOG4498	Uncharacterized conserved protein
c98107_g2	2.16734	29.7909	-3.7809	3.0008e-07	4.626e-05	2216	734638989	XP_010748259.1	946	3.10602e-117	PREDICTED: transcriptional regulator Myc-B-like isoform X3 [Larimichthys crocea]	734638988	XM_010749957.1	400	0	PREDICTED: Larimichthys crocea transcriptional regulator Myc-B-like (LOC104934318), transcript variant X3, mRNA	K04377	MYC	Myc proto-oncogene protein	http://www.genome.jp/dbget-bin/www_bget?ko:K04377	Q7ZVS9	615	2.86014e-70	Transcriptional regulator Myc-B OS=Danio rerio GN=mycb PE=2 SV=1	PF00010//PF02344//PF01056	Helix-loop-helix DNA-binding domain//Myc leucine zipper domain//Myc amino-terminal region	GO:0006355	regulation of transcription, DNA-templated	GO:0046983//GO:0003700	protein dimerization activity//transcription factor activity, sequence-specific DNA binding	GO:0005634//GO:0005667	nucleus//transcription factor complex	KOG2483	Upstream transcription factor 2/L-myc-2 protein
c93130_g1	1.46712	20.1307	-3.7783	2.5476e-05	0.0026426	3912	736181802	XP_010768893.1	2055	0	PREDICTED: uncharacterized protein LOC104944978 [Notothenia coriiceps]	736181801	XM_010770591.1	794	0	PREDICTED: Notothenia coriiceps uncharacterized LOC104944978 (LOC104944978), mRNA	--	--	--	--	Q8CH34	405	1.13759e-39	Zona pellucida sperm-binding protein 4 OS=Rattus norvegicus GN=Zp4 PE=2 SV=1	--	--	--	--	--	--	--	--	--	--
c100741_g1	1.50047	20.4225	-3.7667	2.2747e-05	0.0023844	4562	657553660	XP_008281258.1	2721	0	PREDICTED: gamma-1-syntrophin [Stegastes partitus]	542205928	XM_003437868.2	1355	0	PREDICTED: Oreochromis niloticus syntrophin, gamma 1 (sntg1), transcript variant X1, mRNA	--	--	--	--	Q9NSN8	2262	0	Gamma-1-syntrophin OS=Homo sapiens GN=SNTG1 PE=1 SV=1	PF04771//PF13180//PF00595	Chicken anaemia virus VP-3 protein//PDZ domain//PDZ domain (Also known as DHR or GLGF)	GO:0019051	induction by virus of host apoptotic process	GO:0005515	protein binding	GO:0042025	host cell nucleus	KOG3549	Syntrophins (type gamma)
c23424_g1	3.80119	50.2457	-3.7245	3.6824e-11	9.3262e-09	734	548376167	XP_005733421.1	207	8.29966e-17	PREDICTED: tropomyosin alpha-4 chain-like isoform X7 [Pundamilia nyererei]	734594086	XM_010730175.1	195	1.27803e-95	PREDICTED: Larimichthys crocea tropomyosin alpha-1 chain (LOC104918278), transcript variant X3, mRNA	K10374	TPM2	tropomyosin 2	http://www.genome.jp/dbget-bin/www_bget?ko:K10374	Q63610	136	1.72259e-08	Tropomyosin alpha-3 chain OS=Rattus norvegicus GN=Tpm3 PE=1 SV=2	PF06009	Laminin Domain II	GO:0007155	cell adhesion	--	--	--	--	--	--
c94232_g3	3.53444	46.3882	-3.7142	2.1452e-10	5.0772e-08	3390	808875055	KKF24018.1	1357	3.21441e-170	Ankyrin repeat domain-containing protein SOWAHB [Larimichthys crocea]	--	--	--	--	--	--	--	--	--	A6NEL2	420	7.44036e-41	Ankyrin repeat domain-containing protein SOWAHB OS=Homo sapiens GN=SOWAHB PE=1 SV=1	PF13606//PF00023	Ankyrin repeat//Ankyrin repeat	--	--	GO:0005515	protein binding	--	--	KOG4177	Ankyrin
c89623_g1	6.20194	81.2684	-3.7119	4.3271e-17	1.877e-14	5031	734615519	XP_010735354.1	4373	0	PREDICTED: sal-like protein 4 [Larimichthys crocea]	734615518	XM_010737052.1	2089	0	PREDICTED: Larimichthys crocea spalt-like transcription factor 4 (sall4), mRNA	--	--	--	--	Q9UJQ4	1721	0	Sal-like protein 4 OS=Homo sapiens GN=SALL4 PE=1 SV=1	PF13465//PF16622//PF15750//PF00096//PF13912//PF06397	Zinc-finger double domain//zinc-finger C2H2-type//Ubiquitin-binding zinc-finger//Zinc finger, C2H2 type//C2H2-type zinc finger//Desulfoferrodoxin, N-terminal domain	--	--	GO:0043130//GO:0005506//GO:0046872	ubiquitin binding//iron ion binding//metal ion binding	--	--	KOG1074	Transcriptional repressor SALM
c75528_g1	7.63572	97.6388	-3.6766	4.4164e-20	2.2229e-17	1053	736306106	XP_010794674.1	548	5.97616e-62	PREDICTED: nuclear autoantigenic sperm protein isoform X2 [Notothenia coriiceps]	548394180	XM_005736939.1	272	2.92116e-138	PREDICTED: Pundamilia nyererei histone-binding protein N1/N2-like (LOC102206194), mRNA	K11291	NASP	nuclear autoantigenic sperm protein	http://www.genome.jp/dbget-bin/www_bget?ko:K11291	Q2T9P4	337	6.04861e-33	Nuclear autoantigenic sperm protein OS=Bos taurus GN=NASP PE=2 SV=2	--	--	--	--	--	--	--	--	--	--
c92684_g2	4.66812	59.6141	-3.6747	7.5225e-13	2.3368e-10	2529	808879309	KKF27371.1	470	1.91887e-51	Serine/threonine-protein kinase pim-3 [Larimichthys crocea]	734636043	XM_010748339.1	168	4.64967e-80	PREDICTED: Larimichthys crocea serine/threonine-protein kinase pim-3-like (LOC104932991), mRNA	K04702	PIM1	proto-oncogene serine/threonine-protein kinase Pim-1	http://www.genome.jp/dbget-bin/www_bget?ko:K04702	Q9PU85	410	1.63969e-42	Serine/threonine-protein kinase pim-3 OS=Coturnix coturnix japonica GN=PIM3 PE=2 SV=1	PF00069//PF08220//PF07714	Protein kinase domain//DeoR-like helix-turn-helix domain//Protein tyrosine kinase	GO:0006355//GO:0006468	regulation of transcription, DNA-templated//protein phosphorylation	GO:0003700//GO:0004672//GO:0005524	transcription factor activity, sequence-specific DNA binding//protein kinase activity//ATP binding	GO:0005667//GO:0005622	transcription factor complex//intracellular	KOG0583	Serine/threonine protein kinase
c77728_g1	7.63572	96.3422	-3.6573	9.2413e-20	4.4812e-17	1732	808868225	KKF18588.1	218	1.27571e-17	hypothetical protein EH28_03501 [Larimichthys crocea]	--	--	--	--	--	--	--	--	--	--	--	--	--	--	--	--	--	--	--	--	--	--	--
c66240_g1	1.6005	19.9362	-3.6388	3.6259e-05	0.0036134	1461	229367788	ACQ58874.1	1397	0	Mitochondrial ornithine transporter 1 [Anoplopoma fimbria]	229367787	BT083167.1	562	0	Anoplopoma fimbria clone afim-evh-505-303 Mitochondrial ornithine transporter 1 putative mRNA, complete cds	K15101	SLC25A2_15, ORNT	solute carrier family 25 (mitochondrial ornithine transporter) member 2/15	http://www.genome.jp/dbget-bin/www_bget?ko:K15101	Q9WVD5	966	3.91037e-126	Mitochondrial ornithine transporter 1 OS=Mus musculus GN=Slc25a15 PE=1 SV=1	--	--	--	--	--	--	--	--	KOG0758	Mitochondrial carnitine-acylcarnitine carrier protein
c77300_g1	2.00062	24.8311	-3.6336	4.0903e-06	0.00049889	2000	499022489	XP_004562011.1	1142	2.25555e-146	PREDICTED: transmembrane protein 44 isoform X1 [Maylandia zebra]	542246620	XM_005459899.1	223	9.7624e-111	PREDICTED: Oreochromis niloticus transmembrane protein 44-like (LOC100689961), transcript variant X2, mRNA	--	--	--	--	Q2T9K0	284	1.95241e-25	Transmembrane protein 44 OS=Homo sapiens GN=TMEM44 PE=2 SV=3	PF01925	Sulfite exporter TauE/SafE	--	--	--	--	GO:0016021	integral component of membrane	--	--
c100622_g2	4.24933	52.4387	-3.6253	2.2547e-11	5.8854e-09	5316	657583250	XP_008295723.1	2462	0	PREDICTED: phosphatase and actin regulator 1-like [Stegastes partitus]	657583249	XM_008297501.1	1470	0	PREDICTED: Stegastes partitus phosphatase and actin regulator 1-like (LOC103368948), mRNA	--	--	--	--	Q6GLU8	1359	2.89153e-167	Phosphatase and actin regulator 1 OS=Xenopus laevis GN=phactr1 PE=2 SV=1	PF09055//PF08472//PF07535//PF06524	Nickel-containing superoxide dismutase//Sucrose-6-phosphate phosphohydrolase C-terminal//DBF zinc finger//NOA36 protein	GO:0005985//GO:0005986//GO:0005982//GO:0006801	sucrose metabolic process//sucrose biosynthetic process//starch metabolic process//superoxide metabolic process	GO:0016209//GO:0016151//GO:0004784//GO:0050307//GO:0008270//GO:0003676	antioxidant activity//nickel cation binding//superoxide dismutase activity//sucrose-phosphate phosphatase activity//zinc ion binding//nucleic acid binding	GO:0005634	nucleus	--	--
c94232_g2	1.90059	23.4372	-3.6243	7.7859e-06	0.00091083	1027	--	--	--	--	--	--	--	--	--	--	--	--	--	--	--	--	--	--	--	--	--	--	--	--	--	--	--	--
c99451_g1	2.00062	23.7614	-3.5701	7.6584e-06	0.00089828	3588	657549417	XP_008279456.1	1985	0	PREDICTED: desert hedgehog protein [Stegastes partitus]	657549416	XM_008281234.1	1013	0	PREDICTED: Stegastes partitus desert hedgehog (dhh), mRNA	--	--	--	--	Q91610	995	1.30426e-121	Desert hedgehog protein A OS=Xenopus laevis GN=dhh-a PE=2 SV=1	PF01079//PF01085	Hint module//Hedgehog amino-terminal signalling domain	GO:0006508//GO:0007267	proteolysis//cell-cell signaling	GO:0008233	peptidase activity	--	--	KOG3638	Sonic hedgehog and related proteins
c2566_g1	3.30103	39.0944	-3.566	9.6526e-09	1.8662e-06	619	--	--	--	--	--	330369975	HQ675024.1	158	3.95173e-75	Thunnus thynnus vitellogenin receptor isoform 1 mRNA, complete cds	--	--	--	--	--	--	--	--	--	--	--	--	--	--	--	--	--	--
c76751_g1	8.96947	105.711	-3.559	4.2677e-21	2.2426e-18	2395	657539956	XP_008276083.1	613	5.91641e-70	PREDICTED: mitochondrial import inner membrane translocase subunit Tim10 B [Stegastes partitus]	657539955	XM_008277861.1	313	1.0924e-160	PREDICTED: Stegastes partitus translocase of inner mitochondrial membrane 10 homolog B (yeast) (timm10b), mRNA	K17779	TIM10B	mitochondrial import inner membrane translocase subunit TIM10B	http://www.genome.jp/dbget-bin/www_bget?ko:K17779	Q568N4	395	7.34926e-42	Mitochondrial import inner membrane translocase subunit Tim10 B OS=Danio rerio GN=timm10b PE=2 SV=1	--	--	--	--	--	--	--	--	KOG3479	Mitochondrial import inner membrane translocase, subunit TIM9
c91674_g1	2.30072	26.9058	-3.5478	2.0429e-06	0.00026808	2252	657580158	XP_008294031.1	347	1.60305e-32	PREDICTED: zinc finger protein 180-like [Stegastes partitus]	--	--	--	--	--	K09228	KRAB	KRAB domain-containing zinc finger protein	http://www.genome.jp/dbget-bin/www_bget?ko:K09228	Q13360	303	9.34514e-28	Zinc finger protein 177 OS=Homo sapiens GN=ZNF177 PE=1 SV=4	PF13465//PF16622//PF00096//PF02176//PF01428//PF13912	Zinc-finger double domain//zinc-finger C2H2-type//Zinc finger, C2H2 type//TRAF-type zinc finger//AN1-like Zinc finger//C2H2-type zinc finger	--	--	GO:0008270//GO:0046872	zinc ion binding//metal ion binding	--	--	--	--
c99260_g3	2.40075	27.8134	-3.5342	1.4288e-06	0.00019451	1241	348537509	XP_003456236.1	426	4.68849e-44	PREDICTED: Krueppel-like factor 4-like [Oreochromis niloticus]	734612353	XM_010735325.1	172	1.34365e-82	PREDICTED: Larimichthys crocea Krueppel-like factor 4 (LOC104922491), mRNA	K17846	KLF4	krueppel-like factor 4	http://www.genome.jp/dbget-bin/www_bget?ko:K17846	Q60843	404	3.55292e-43	Krueppel-like factor 2 OS=Mus musculus GN=Klf2 PE=1 SV=2	PF12833//PF16622//PF13465//PF13912//PF00096	Helix-turn-helix domain//zinc-finger C2H2-type//Zinc-finger double domain//C2H2-type zinc finger//Zinc finger, C2H2 type	GO:0006355	regulation of transcription, DNA-templated	GO:0043565//GO:0003700//GO:0046872	sequence-specific DNA binding//transcription factor activity, sequence-specific DNA binding//metal ion binding	GO:0005667	transcription factor complex	KOG1721	FOG: Zn-finger
c101258_g2	3.43441	39.6455	-3.529	8.8067e-09	1.7222e-06	6936	808864820	KKF15841.1	1774	0	E3 ubiquitin-protein ligase RBBP6 [Larimichthys crocea]	736153908	XM_010767093.1	618	0	PREDICTED: Notothenia coriiceps E3 ubiquitin-protein ligase RBBP6-like (LOC104941921), transcript variant X1, mRNA	--	--	--	--	Q7Z6E9	1043	1.02668e-113	E3 ubiquitin-protein ligase RBBP6 OS=Homo sapiens GN=RBBP6 PE=1 SV=1	PF08783//PF04564//PF13639//PF00098//PF14634//PF00097	DWNN domain//U-box domain//Ring finger domain//Zinc knuckle//zinc-RING finger domain//Zinc finger, C3HC4 type (RING finger)	GO:0016567	protein ubiquitination	GO:0004842//GO:0003676//GO:0008270//GO:0005515//GO:0046872	ubiquitin-protein transferase activity//nucleic acid binding//zinc ion binding//protein binding//metal ion binding	GO:0005634	nucleus	KOG0314	Predicted E3 ubiquitin ligase
c83454_g1	9.23622	106.586	-3.5286	4.0509e-21	2.1382e-18	3338	734640453	XP_010749068.1	4183	0	PREDICTED: very low-density lipoprotein receptor isoform X1 [Larimichthys crocea]	330369975	HQ675024.1	1810	0	Thunnus thynnus vitellogenin receptor isoform 1 mRNA, complete cds	--	--	--	--	P98155	3072	0	Very low-density lipoprotein receptor OS=Homo sapiens GN=VLDLR PE=1 SV=1	PF00057//PF07645	Low-density lipoprotein receptor domain class A//Calcium-binding EGF domain	--	--	GO:0005515//GO:0005509	protein binding//calcium ion binding	--	--	KOG1215	Low-density lipoprotein receptors containing Ca2+-binding EGF-like domains
c79861_g1	6.73544	75.4983	-3.4866	2.8386e-15	1.0827e-12	2686	554841515	XP_005931174.1	1427	0	PREDICTED: uncharacterized protein LOC102300940 isoform X1 [Haplochromis burtoni]>gi|554841517|ref|XP_005931175.1| PREDICTED: uncharacterized protein LOC102300940 isoform X2 [Haplochromis burtoni]	734641479	XM_010751324.1	569	0	PREDICTED: Larimichthys crocea uncharacterized LOC104935480 (LOC104935480), mRNA	--	--	--	--	Q681K7	136	5.67955e-07	Protein GAMETE EXPRESSED 1 OS=Arabidopsis thaliana GN=GEX1 PE=1 SV=1	--	--	--	--	--	--	--	--	--	--
c94032_g1	14.938	166.232	-3.4761	1.2107e-31	1.1025e-28	6960	808878630	KKF26857.1	1470	0	Zona pellucida sperm-binding protein 3 [Larimichthys crocea]	734599117	XM_010752686.1	286	3.27121e-145	PREDICTED: Larimichthys crocea ADP-ribosylation factor-like protein 14 (LOC104936617), mRNA	K17200	ARL14, ARF7	ADP-ribosylation factor-like protein 14	http://www.genome.jp/dbget-bin/www_bget?ko:K17200	Q8N4G2	499	1.01653e-54	ADP-ribosylation factor-like protein 14 OS=Homo sapiens GN=ARL14 PE=1 SV=2	PF03266//PF00071//PF00025//PF03821//PF08477//PF03193//PF04670//PF00503//PF01926//PF02421//PF00779	NTPase//Ras family//ADP-ribosylation factor family//Golgi 4-transmembrane spanning transporter//Ras of Complex, Roc, domain of DAPkinase//Protein of unknown function, DUF258//Gtr1/RagA G protein conserved region//G-protein alpha subunit//50S ribosome-binding GTPase//Ferrous iron transport protein B//BTK motif	GO:0007165//GO:0007264//GO:0035556//GO:0007186//GO:0015684	signal transduction//small GTPase mediated signal transduction//intracellular signal transduction//G-protein coupled receptor signaling pathway//ferrous iron transport	GO:0015093//GO:0019001//GO:0098519//GO:0031683//GO:0005525//GO:0003924//GO:0004871	ferrous iron transmembrane transporter activity//guanyl nucleotide binding//nucleotide phosphatase activity, acting on free nucleotides//G-protein beta/gamma-subunit complex binding//GTP binding//GTPase activity//signal transducer activity	GO:0016021	integral component of membrane	KOG0070	GTP-binding ADP-ribosylation factor Arf1
c98014_g1	6.16859	68.0749	-3.4641	7.4979e-14	2.5337e-11	4511	657586350	XP_008297415.1	1783	0	PREDICTED: erythropoietin receptor [Stegastes partitus]	657586349	XM_008299193.1	677	0	PREDICTED: Stegastes partitus erythropoietin receptor (epor), mRNA	K05079	EPOR	erythropoietin receptor	http://www.genome.jp/dbget-bin/www_bget?ko:K05079	P19235	461	9.09827e-47	Erythropoietin receptor OS=Homo sapiens GN=EPOR PE=1 SV=1	PF00041//PF16656	Fibronectin type III domain//Purple acid Phosphatase, N-terminal domain	GO:0019497//GO:0006771	hexachlorocyclohexane metabolic process//riboflavin metabolic process	GO:0003993//GO:0046872//GO:0005515	acid phosphatase activity//metal ion binding//protein binding	--	--	--	--
c100321_g1	2.07898	22.8035	-3.4553	1.5337e-05	0.0016693	2918	--	--	--	--	--	734610527	XM_010734326.1	645	0	PREDICTED: Larimichthys crocea peptidyl-prolyl cis-trans isomerase FKBP8-like (LOC104921709), mRNA	K09574	FKBP8	FK506-binding protein 8	http://www.genome.jp/dbget-bin/www_bget?ko:K09574	Q14318	524	1.09966e-56	Peptidyl-prolyl cis-trans isomerase FKBP8 OS=Homo sapiens GN=FKBP8 PE=1 SV=2	PF13176//PF13371//PF13414//PF13374//PF05648//PF13181//PF00254//PF13174//PF00515	Tetratricopeptide repeat//Tetratricopeptide repeat//TPR repeat//Tetratricopeptide repeat//Peroxisomal biogenesis factor 11 (PEX11)//Tetratricopeptide repeat//FKBP-type peptidyl-prolyl cis-trans isomerase//Tetratricopeptide repeat//Tetratricopeptide repeat	GO:0006457//GO:0016559	protein folding//peroxisome fission	GO:0005515	protein binding	GO:0005779	integral component of peroxisomal membrane	KOG0543	FKBP-type peptidyl-prolyl cis-trans isomerase
c90606_g1	4.20131	45.9667	-3.4517	8.4575e-10	1.858e-07	4072	554802491	XP_005912229.1	2470	0	PREDICTED: eyes absent homolog 1-like isoform X7 [Haplochromis burtoni]	657574289	XM_008292623.1	2283	0	PREDICTED: Stegastes partitus eyes absent homolog 1 (Drosophila) (eya1), transcript variant X8, mRNA	--	--	--	--	Q99502	2251	0	Eyes absent homolog 1 OS=Homo sapiens GN=EYA1 PE=1 SV=2	PF03854	P-11 zinc finger	--	--	GO:0003723//GO:0008270	RNA binding//zinc ion binding	--	--	KOG3107	Predicted haloacid dehalogenase-like hydrolase (eyes absent)
c99679_g1	2.134	23.3075	-3.4492	1.254e-05	0.0013941	4277	734594514	XP_010750963.1	1873	0	PREDICTED: disks large-associated protein 4-like [Larimichthys crocea]	736243215	XM_010787319.1	555	0	PREDICTED: Notothenia coriiceps disks large-associated protein 4-like (LOC104959427), transcript variant X4, mRNA	--	--	--	--	B1AZP2	872	6.02615e-97	Disks large-associated protein 4 OS=Mus musculus GN=Dlgap4 PE=1 SV=1	PF03359//PF09726	Guanylate-kinase-associated protein (GKAP) protein//Transmembrane protein	GO:0023052	signaling	--	--	GO:0016021	integral component of membrane	KOG3971	SAP-90/PSD-95 associated protein-related protein (Vulcan)
c101975_g1	10.7367	115.371	-3.4257	3.3414e-22	1.8801e-19	4660	--	--	--	--	--	734651167	XM_010756645.1	1090	0	PREDICTED: Larimichthys crocea GTPase IMAP family member 8-like (LOC104940083), partial mRNA	--	--	--	--	Q8ND71	556	7.17637e-58	GTPase IMAP family member 8 OS=Homo sapiens GN=GIMAP8 PE=2 SV=2	PF00005//PF03193//PF00910//PF00437//PF04548//PF01926//PF00004//PF02421//PF10662	ABC transporter//Protein of unknown function, DUF258//RNA helicase//Type II/IV secretion system protein//AIG1 family//50S ribosome-binding GTPase//ATPase family associated with various cellular activities (AAA)//Ferrous iron transport protein B//Ethanolamine utilisation - propanediol utilisation	GO:0006810//GO:0006576//GO:0015684	transport//cellular biogenic amine metabolic process//ferrous iron transport	GO:0015093//GO:0003723//GO:0005524//GO:0005525//GO:0003924//GO:0003724//GO:0016887	ferrous iron transmembrane transporter activity//RNA binding//ATP binding//GTP binding//GTPase activity//RNA helicase activity//ATPase activity	GO:0016021	integral component of membrane	--	--
c76289_g1	8.7694	91.2852	-3.3798	1.0518e-17	4.6994e-15	2194	657553262	XP_008281038.1	631	4.26625e-72	PREDICTED: Y-box-binding protein 2 [Stegastes partitus]>gi|657553264|ref|XP_008281039.1| PREDICTED: Y-box-binding protein 2 [Stegastes partitus]	542256809	XM_003458716.2	284	1.32049e-144	PREDICTED: Oreochromis niloticus Y-box-binding protein 2-A-like (LOC100702319), mRNA	--	--	--	--	P45441	444	1.53619e-47	Y-box-binding protein 2-B OS=Xenopus laevis GN=ybx2-b PE=1 SV=2	PF00313	'Cold-shock' DNA-binding domain	GO:0006355	regulation of transcription, DNA-templated	GO:0003677	DNA binding	--	--	KOG3070	Predicted RNA-binding protein containing PIN domain and invovled in translation or RNA processing
c99497_g2	5.40169	56.0483	-3.3752	1.9509e-11	5.1147e-09	3781	734605510	XP_010729860.1	2940	0	PREDICTED: tyrosine-protein phosphatase non-receptor type 11-like isoform X1 [Larimichthys crocea]	734605509	XM_010731558.1	1356	0	PREDICTED: Larimichthys crocea tyrosine-protein phosphatase non-receptor type 11-like (LOC104919515), transcript variant X1, mRNA	K07293	PTPN11	tyrosine-protein phosphatase non-receptor type 11	http://www.genome.jp/dbget-bin/www_bget?ko:K07293	Q90687	2060	0	Tyrosine-protein phosphatase non-receptor type 11 OS=Gallus gallus GN=PTPN11 PE=2 SV=1	PF00102//PF00782//PF00908//PF02058	Protein-tyrosine phosphatase//Dual specificity phosphatase, catalytic domain//dTDP-4-dehydrorhamnose 3,5-epimerase//Guanylin precursor	GO:0019872//GO:0030639//GO:0006570//GO:0009117//GO:0006470	streptomycin biosynthetic process//polyketide biosynthetic process//tyrosine metabolic process//nucleotide metabolic process//protein dephosphorylation	GO:0008138//GO:0004725//GO:0008830//GO:0030250	protein tyrosine/serine/threonine phosphatase activity//protein tyrosine phosphatase activity//dTDP-4-dehydrorhamnose 3,5-epimerase activity//guanylate cyclase activator activity	GO:0005576	extracellular region	KOG0790	Protein tyrosine phosphatase Corkscrew and related SH2 domain enzymes
c98220_g1	3.03428	31.3896	-3.3709	5.2112e-07	7.7704e-05	6194	657582326	XP_008295217.1	2617	0	PREDICTED: tripartite motif-containing protein 2 [Stegastes partitus]>gi|657582328|ref|XP_008295218.1| PREDICTED: tripartite motif-containing protein 2 [Stegastes partitus]	734594779	XM_010729523.1	1156	0	PREDICTED: Larimichthys crocea tripartite motif containing 2 (trim2), transcript variant X3, mRNA	K11997	TRIM2_3	tripartite motif-containing protein 2/3	http://www.genome.jp/dbget-bin/www_bget?ko:K11997	D2GXS7	2378	0	Tripartite motif-containing protein 2 OS=Ailuropoda melanoleuca GN=TRIM2 PE=3 SV=1	PF00643//PF01436//PF10174//PF14634//PF16740//PF13639//PF00573//PF05531//PF00097//PF12861//PF03088//PF05902//PF15458//PF04513//PF17123	B-box zinc finger//NHL repeat//RIM-binding protein of the cytomatrix active zone//zinc-RING finger domain//Spindle and kinetochore-associated protein 2//Ring finger domain//Ribosomal protein L4/L1 family//Nucleopolyhedrovirus P10 protein//Zinc finger, C3HC4 type (RING finger)//Anaphase-promoting complex subunit 11 RING-H2 finger//Strictosidine synthase//4.1 protein C-terminal domain (CTD)//Ninete…	GO:0016567//GO:0007059//GO:0000090//GO:0000390//GO:0051301//GO:0007067//GO:0042254//GO:0006412//GO:0042432//GO:0016114//GO:0009058//GO:0031110	protein ubiquitination//chromosome segregation//mitotic anaphase//spliceosomal complex disassembly//cell division//mitotic nuclear division//ribosome biogenesis//translation//indole biosynthetic process//terpenoid biosynthetic process//biosynthetic process//regulation of microtubule polymerization or depolymerization	GO:0005198//GO:0008270//GO:0004842//GO:0046872//GO:0008017//GO:0005515//GO:0003735//GO:0003779//GO:0016844	structural molecule activity//zinc ion binding//ubiquitin-protein transferase activity//metal ion binding//microtubule binding//protein binding//structural constituent of ribosome//actin binding//strictosidine synthase activity	GO:0005622//GO:0000940//GO:0005876//GO:0071008//GO:0005680//GO:0005856//GO:0045298//GO:0005840//GO:0019031//GO:0048786//GO:0019028	intracellular//condensed chromosome outer kinetochore//spindle microtubule//U2-type post-mRNA release spliceosomal complex//anaphase-promoting complex//cytoskeleton//tubulin complex//ribosome//viral envelope//presynaptic active zone//viral capsid	KOG2177	Predicted E3 ubiquitin ligase
c86113_g2	4.46806	45.7074	-3.3547	1.5153e-09	3.2336e-07	2265	808867055	KKF17669.1	1506	0	Cyclin-J [Larimichthys crocea]	734611000	XM_010734581.1	836	0	PREDICTED: Larimichthys crocea cyclin J (ccnj), mRNA	--	--	--	--	Q3TZI6	1093	1.94322e-140	Cyclin-J OS=Mus musculus GN=Ccnj PE=2 SV=2	PF02984//PF03823	Cyclin, C-terminal domain//Neurokinin B	GO:0007217	tachykinin receptor signaling pathway	--	--	GO:0005634	nucleus	KOG0654	G2/Mitotic-specific cyclin A
c87335_g1	2.76753	27.8783	-3.3325	2.5369e-06	0.0003261	3210	657546737	XP_008278515.1	1039	9.94649e-125	PREDICTED: nucleolin 2-like [Stegastes partitus]	734624566	XM_010742036.1	175	7.59832e-84	PREDICTED: Larimichthys crocea uncharacterized LOC104927858 (LOC104927858), mRNA	--	--	--	--	P60323	245	1.09289e-21	Nanos homolog 3 OS=Homo sapiens GN=NANOS3 PE=1 SV=1	--	--	--	--	--	--	--	--	--	--
c96020_g1	3.83453	38.5109	-3.3281	3.2603e-08	5.8308e-06	4002	835969603	XP_012778446.1	2129	0	PREDICTED: SUN domain-containing protein 2-like isoform X4 [Maylandia zebra]>gi|835969606|ref|XP_012778447.1| PREDICTED: SUN domain-containing protein 2-like isoform X4 [Maylandia zebra]>gi|835969610|ref|XP_012778448.1| PREDICTED: SUN domain-containing protein 2-like isoform X4 [Maylandia zebra]	542192979	XM_005471549.1	505	0	PREDICTED: Oreochromis niloticus SUN domain-containing protein 1-like (LOC100697076), transcript variant X10, mRNA	K19347	SUN1_2	SUN domain-containing protein 1/2	http://www.genome.jp/dbget-bin/www_bget?ko:K19347	O94901	880	8.36223e-100	SUN domain-containing protein 1 OS=Homo sapiens GN=SUN1 PE=1 SV=3	PF02601//PF14942//PF05083	Exonuclease VII, large subunit//Organelle biogenesis, Muted-like protein//LST-1 protein	GO:0006955//GO:0006308//GO:0000902	immune response//DNA catabolic process//cell morphogenesis	GO:0008855	exodeoxyribonuclease VII activity	GO:0009318//GO:0016020//GO:0031083//GO:0030133	exodeoxyribonuclease VII complex//membrane//BLOC-1 complex//transport vesicle	KOG2687	Spindle pole body protein, contains UNC-84 domain
c89102_g1	11.0701	110.054	-3.3135	1.1155e-20	5.7856e-18	5248	657573774	XP_008290566.1	2109	0	PREDICTED: protein LCHN [Stegastes partitus]	734600116	XM_010756834.1	956	0	PREDICTED: Larimichthys crocea KIAA1147 ortholog (kiaa1147), mRNA	--	--	--	--	Q1LX49	1848	0	Protein LCHN OS=Danio rerio GN=lchn PE=3 SV=1	PF01213//PF00069//PF07714	Adenylate cyclase associated (CAP) N terminal//Protein kinase domain//Protein tyrosine kinase	GO:0007010//GO:0006468	cytoskeleton organization//protein phosphorylation	GO:0004672//GO:0005524//GO:0003779	protein kinase activity//ATP binding//actin binding	--	--	KOG0601	Cyclin-dependent kinase WEE1
c94100_g1	4.10128	40.4235	-3.301	1.6866e-08	3.1535e-06	3323	317419802	CBN81838.1	2012	0	Ankyrin repeat domain-containing protein 33B [Dicentrarchus labrax]	657535596	XM_008276291.1	807	0	PREDICTED: Stegastes partitus ankyrin repeat domain-containing protein 33B-like (LOC103353357), mRNA	--	--	--	--	Q3U0L2	976	2.98608e-118	Ankyrin repeat domain-containing protein 33B OS=Mus musculus GN=Ankrd33b PE=2 SV=1	PF00023//PF17095//PF13606	Ankyrin repeat//Spectrin-binding region of Ca2+-Calmodulin//Ankyrin repeat	GO:0031175	neuron projection development	GO:0030507//GO:0005516//GO:0005515	spectrin binding//calmodulin binding//protein binding	GO:0008091	spectrin	KOG0504	FOG: Ankyrin repeat
c60144_g1	3.56778	35.0424	-3.296	1.5307e-07	2.4842e-05	981	657527888	XP_008289124.1	1393	0	PREDICTED: polycomb group RING finger protein 1 isoform X1 [Stegastes partitus]	657527887	XM_008290902.1	709	0	PREDICTED: Stegastes partitus polycomb group ring finger 1 (pcgf1), transcript variant X1, mRNA	K11487	PCGF1, NSPC1	polycomb group RING finger protein 1	http://www.genome.jp/dbget-bin/www_bget?ko:K11487	Q7ZYZ7	1357	0	Polycomb group RING finger protein 1 OS=Danio rerio GN=pcgf1 PE=3 SV=1	PF13639//PF14634//PF00240//PF12861//PF00097//PF12678//PF11789//PF16685	Ring finger domain//zinc-RING finger domain//Ubiquitin family//Anaphase-promoting complex subunit 11 RING-H2 finger//Zinc finger, C3HC4 type (RING finger)//RING-H2 zinc finger//Zinc-finger of the MIZ type in Nse subunit//zinc RING finger of MSL2	GO:0016567	protein ubiquitination	GO:0008270//GO:0004842//GO:0005515//GO:0046872//GO:0061630	zinc ion binding//ubiquitin-protein transferase activity//protein binding//metal ion binding//ubiquitin protein ligase activity	GO:0005680	anaphase-promoting complex	KOG2660	Locus-specific chromosome binding proteins
c97590_g2	5.23497	51.3155	-3.2931	2.1644e-10	5.1127e-08	5943	657587815	XP_008298218.1	1641	0	PREDICTED: LOW QUALITY PROTEIN: transcription initiation factor TFIID subunit 4 [Stegastes partitus]	657587814	XM_008299996.1	737	0	PREDICTED: Stegastes partitus TAF4 RNA polymerase II, TATA box binding protein (TBP)-associated factor, 135kDa (taf4), mRNA	--	--	--	--	Q9BX40	641	2.29768e-71	Protein LSM14 homolog B OS=Homo sapiens GN=LSM14B PE=1 SV=1	PF07531//PF05236	NHR1 homology to TAF//Transcription initiation factor TFIID component TAF4 family	GO:0006352//GO:0006355	DNA-templated transcription, initiation//regulation of transcription, DNA-templated	GO:0003700	transcription factor activity, sequence-specific DNA binding	GO:0005667//GO:0005669	transcription factor complex//transcription factor TFIID complex	KOG2341	TATA box binding protein (TBP)-associated factor, RNA polymerase II
c91406_g1	4.56809	44.508	-3.2844	3.5083e-09	7.2155e-07	2645	348518596	XP_003446817.1	1452	0	PREDICTED: probable palmitoyltransferase ZDHHC20-like isoform X1 [Oreochromis niloticus]	736181371	XM_010770449.1	647	0	PREDICTED: Notothenia coriiceps probable palmitoyltransferase ZDHHC20 (LOC104944863), mRNA	--	--	--	--	Q9UIJ5	968	9.42098e-121	Palmitoyltransferase ZDHHC2 OS=Homo sapiens GN=ZDHHC2 PE=2 SV=1	PF01529	DHHC palmitoyltransferase	--	--	GO:0008270	zinc ion binding	--	--	KOG1315	Predicted DHHC-type Zn-finger protein
c98288_g9	24.2409	234.664	-3.2751	8.6578e-42	1.0538e-38	2356	371491863	AEX31559.1	2009	0	glutamine synthetase 3 [Monopterus albus]	371491862	JF694446.1	1822	0	Monopterus albus glutamine synthetase 3 (gs3) mRNA, complete cds	K01915	glnA, GLUL	glutamine synthetase	http://www.genome.jp/dbget-bin/www_bget?ko:K01915	P15103	1816	0	Glutamine synthetase OS=Bos taurus GN=GLUL PE=2 SV=4	PF00120//PF14144//PF03533//PF03951	Glutamine synthetase, catalytic domain//Seed dormancy control//SPO11 homologue//Glutamine synthetase, beta-Grasp domain	GO:0009252//GO:0006542//GO:0006351//GO:0006807//GO:0007131	peptidoglycan biosynthetic process//glutamine biosynthetic process//transcription, DNA-templated//nitrogen compound metabolic process//reciprocal meiotic recombination	GO:0003677//GO:0004356//GO:0043565	DNA binding//glutamate-ammonia ligase activity//sequence-specific DNA binding	--	--	KOG0683	Glutamine synthetase
c82415_g1	3.23434	31.2172	-3.2708	7.9499e-07	0.00011398	1737	808884893	KKF31768.1	1418	0	G1/S-specific cyclin-E2 [Larimichthys crocea]	736244670	XM_010787774.1	366	0	PREDICTED: Notothenia coriiceps cyclin E2 (ccne2), transcript variant X2, mRNA	K06626	CCNE	cyclin E	http://www.genome.jp/dbget-bin/www_bget?ko:K06626	O96020	865	2.29141e-108	G1/S-specific cyclin-E2 OS=Homo sapiens GN=CCNE2 PE=1 SV=1	PF00060//PF02984//PF08541	Ligand-gated ion channel//Cyclin, C-terminal domain//3-Oxoacyl-[acyl-carrier-protein (ACP)] synthase III C terminal	GO:0007165//GO:0007268//GO:0006811//GO:0008610	signal transduction//synaptic transmission//ion transport//lipid biosynthetic process	GO:0016747//GO:0004970	transferase activity, transferring acyl groups other than amino-acyl groups//ionotropic glutamate receptor activity	GO:0005634//GO:0016020	nucleus//membrane	KOG0655	G1/S-specific cyclin E
c91149_g2	4.30134	41.3636	-3.2655	1.3608e-08	2.589e-06	2852	734610569	XP_010732651.1	1614	0	PREDICTED: bromodomain testis-specific protein-like isoform X2 [Larimichthys crocea]	734610568	XM_010734349.1	736	0	PREDICTED: Larimichthys crocea bromodomain testis-specific protein-like (LOC104921727), transcript variant X2, mRNA	K11724	BRDT	bromodomain testis-specific protein	http://www.genome.jp/dbget-bin/www_bget?ko:K11724	F1QW93	503	4.23094e-51	Bromodomain testis-specific protein OS=Danio rerio GN=brdt PE=3 SV=2	PF00439	Bromodomain	--	--	GO:0005515	protein binding	--	--	KOG1474	Transcription initiation factor TFIID, subunit BDF1 and related bromodomain proteins
c84435_g1	2.70084	25.9657	-3.2651	6.8391e-06	0.00081257	595	--	--	--	--	--	--	--	--	--	--	--	--	--	--	--	--	--	--	PF02950	Conotoxin	GO:0006810//GO:0009405	transport//pathogenesis	GO:0008200	ion channel inhibitor activity	GO:0005576	extracellular region	--	--
c73507_g1	12.2372	117.154	-3.2591	1.3285e-21	7.2364e-19	1727	808873232	KKF22585.1	951	5.45476e-122	Apolipoprotein A-I [Larimichthys crocea]	734628148	XM_010743994.1	416	0	PREDICTED: Larimichthys crocea apolipoprotein A-I-like (LOC104929462), mRNA	--	--	--	--	P32918	272	3.20367e-25	Apolipoprotein A-I OS=Coturnix coturnix japonica GN=APOA1 PE=1 SV=2	PF05478//PF05778//PF08771//PF02601//PF01442//PF03730//PF04799//PF05823//PF07464	Prominin//Apolipoprotein CIII (Apo-CIII)//Rapamycin binding domain//Exonuclease VII, large subunit//Apolipoprotein A1/A4/E domain//Ku70/Ku80 C-terminal arm//fzo-like conserved region//Nematode fatty acid retinoid binding protein (Gp-FAR-1)//Apolipophorin-III precursor (apoLp-III)	GO:0006308//GO:0006303//GO:0008053//GO:0006869//GO:0042157	DNA catabolic process//double-strand break repair via nonhomologous end joining//mitochondrial fusion//lipid transport//lipoprotein metabolic process	GO:0008144//GO:0008855//GO:0008289//GO:0004003//GO:0003924//GO:0003677	drug binding//exodeoxyribonuclease VII activity//lipid binding//ATP-dependent DNA helicase activity//GTPase activity//DNA binding	GO:0016021//GO:0009318//GO:0005576//GO:0005657//GO:0005741	integral component of membrane//exodeoxyribonuclease VII complex//extracellular region//replication fork//mitochondrial outer membrane	--	--
c80497_g3	5.58208	53.2245	-3.2532	1.2773e-10	3.1033e-08	2579	498981486	XP_004550072.1	2744	0	PREDICTED: large neutral amino acids transporter small subunit 4-like isoform X2 [Maylandia zebra]>gi|548517513|ref|XP_005751078.1| PREDICTED: large neutral amino acids transporter small subunit 4-like isoform X2 [Pundamilia nyererei]>gi|554870992|ref|XP_005945458.1| PREDICTED: large neutral amino acids transporter small subunit 4-like isoform X2 [Haplochromis burtoni]	734649313	XM_010755631.1	1168	0	PREDICTED: Larimichthys crocea large neutral amino acids transporter small subunit 4-like (LOC104939143), mRNA	K08229	SLC43A2	MFS transporter, LAT3 family, solute carrier family 43, member 2	http://www.genome.jp/dbget-bin/www_bget?ko:K08229	Q0VCM6	2185	0	Large neutral amino acids transporter small subunit 4 OS=Bos taurus GN=SLC43A2 PE=2 SV=1	PF07690//PF05059	Major Facilitator Superfamily//Orbivirus VP4 core protein	GO:0055085	transmembrane transport	--	--	GO:0016021//GO:0019028	integral component of membrane//viral capsid	--	--
c84084_g1	3.40106	32.3518	-3.2498	5.4296e-07	8.0458e-05	3764	657591747	XP_008300369.1	1153	7.52868e-141	PREDICTED: growth hormone receptor-like [Stegastes partitus]	657591746	XM_008302147.1	436	0	PREDICTED: Stegastes partitus growth hormone receptor-like (LOC103372492), mRNA	--	--	--	--	P79108	382	1.20996e-36	Growth hormone receptor OS=Bos indicus GN=GHR PE=2 SV=1	PF02313	Fumarate reductase subunit D	GO:0006106	fumarate metabolic process	--	--	GO:0016020	membrane	--	--
c61937_g1	3.30103	31.3793	-3.2488	8.0601e-07	0.00011528	1107	734618101	XP_010736778.1	881	3.38929e-115	PREDICTED: factor in the germline alpha [Larimichthys crocea]	734618100	XM_010738476.1	344	2.9067e-178	PREDICTED: Larimichthys crocea folliculogenesis specific basic helix-loop-helix (figla), mRNA	K09066	FIGLA	factor in the germline alpha	http://www.genome.jp/dbget-bin/www_bget?ko:K09066	O55208	227	1.75934e-20	Factor in the germline alpha OS=Mus musculus GN=Figla PE=2 SV=1	PF00010	Helix-loop-helix DNA-binding domain	--	--	GO:0046983	protein dimerization activity	--	--	KOG4029	Transcription factor HAND2/Transcription factor TAL1/TAL2/LYL1
c91913_g1	2.33406	21.8812	-3.2288	3.9887e-05	0.0039551	2422	--	--	--	--	--	736188070	XM_010772303.1	618	0	PREDICTED: Notothenia coriiceps chromosome unknown open reading frame, human C12orf56 (LOC104946465), mRNA	--	--	--	--	Q8IXR9	530	2.90639e-56	Uncharacterized protein C12orf56 OS=Homo sapiens GN=C12orf56 PE=2 SV=3	PF11734	TilS substrate C-terminal domain	GO:0008033	tRNA processing	GO:0005524//GO:0000166//GO:0016879	ATP binding//nucleotide binding//ligase activity, forming carbon-nitrogen bonds	GO:0005737	cytoplasm	--	--
c96224_g1	2.80087	26.1602	-3.2234	7.1765e-06	0.00084843	3606	657546899	XP_008278571.1	2426	0	PREDICTED: flocculation protein FLO11-like [Stegastes partitus]	657546898	XM_008280349.1	1531	0	PREDICTED: Stegastes partitus flocculation protein FLO11-like (LOC103356264), mRNA	--	--	--	--	Q7TN08	137	8.74289e-07	Dapper homolog 2 OS=Mus musculus GN=Dact2 PE=1 SV=2	--	--	--	--	--	--	--	--	--	--
c91801_g1	14.4045	132.584	-3.2023	7.2505e-24	4.5047e-21	2248	657583057	XP_008295616.1	1502	0	PREDICTED: G2/mitotic-specific cyclin-B2-like [Stegastes partitus]	657583056	XM_008297394.1	655	0	PREDICTED: Stegastes partitus G2/mitotic-specific cyclin-B2-like (LOC103368869), mRNA	K05868	CCNB	cyclin B	http://www.genome.jp/dbget-bin/www_bget?ko:K05868	Q9IBG0	1328	1.24728e-175	G2/mitotic-specific cyclin-B2 OS=Oryzias latipes GN=ccnb2 PE=2 SV=1	PF02984	Cyclin, C-terminal domain	--	--	--	--	GO:0005634	nucleus	KOG0653	Cyclin B and related kinase-activating proteins
c84537_g1	13.1041	119.001	-3.1829	1.8051e-21	9.6559e-19	844	--	--	--	--	--	374428415	FQ310507.3	40	2.15752e-09	Dicentrarchus labrax chromosome sequence corresponding to linkage group 1, bottom part, complete sequence	--	--	--	--	--	--	--	--	PF06876	Plant self-incompatibility response (SCRL) protein	GO:0007165	signal transduction	--	--	--	--	--	--
c94616_g6	4.86819	43.6003	-3.1629	9.3389e-09	1.8144e-06	2699	734614993	XP_010735067.1	1415	0	PREDICTED: zinc finger protein Gfi-1b [Larimichthys crocea]>gi|808869145|gb|KKF19312.1| Zinc finger protein Gfi-1b [Larimichthys crocea]	736178887	XM_010769771.1	707	0	PREDICTED: Notothenia coriiceps growth factor independent 1B transcription repressor (gfi1b), mRNA	K09223	GFI1	growth factor independent 1	http://www.genome.jp/dbget-bin/www_bget?ko:K09223	O70237	908	3.43866e-112	Zinc finger protein Gfi-1b OS=Mus musculus GN=Gfi1b PE=1 SV=1	PF00096//PF01155//PF01428//PF02892//PF13912//PF13465//PF01363	Zinc finger, C2H2 type//Hydrogenase/urease nickel incorporation, metallochaperone, hypA//AN1-like Zinc finger//BED zinc finger//C2H2-type zinc finger//Zinc-finger double domain//FYVE zinc finger	GO:0006464	cellular protein modification process	GO:0008270//GO:0046872//GO:0003677//GO:0016151	zinc ion binding//metal ion binding//DNA binding//nickel cation binding	--	--	KOG1721	FOG: Zn-finger
c89181_g1	2.46744	22.0433	-3.1593	4.4894e-05	0.0043992	2496	657542132	XP_008276858.1	789	4.22442e-92	PREDICTED: centrosomal protein CEP57L1 [Stegastes partitus]	734612495	XM_010735405.1	384	0	PREDICTED: Larimichthys crocea centrosomal protein 57kDa-like 1 (cep57l1), transcript variant X3, mRNA	K16762	CEP57	centrosomal protein CEP57	http://www.genome.jp/dbget-bin/www_bget?ko:K16762	Q28BZ7	231	1.48904e-18	Centrosomal protein cep57l1 OS=Xenopus tropicalis GN=cep57l1 PE=2 SV=1	PF04692//PF14073//PF01920//PF01177//PF02601//PF04111//PF01496//PF13949//PF02460//PF06005//PF06657	Platelet-derived growth factor, N terminal region//Centrosome localisation domain of Cep57//Prefoldin subunit//Asp/Glu/Hydantoin racemase//Exonuclease VII, large subunit//Autophagy protein Apg6//V-type ATPase 116kDa subunit family//ALIX V-shaped domain binding to HIV//Patched family//Protein of unknown function (DUF904)//Centrosome microtubule-binding domain of Cep57	GO:0006914//GO:0043093//GO:0006457//GO:0015992//GO:0006807//GO:0007165//GO:0040007//GO:0000917//GO:0015991//GO:0006308//GO:0008283	autophagy//FtsZ-dependent cytokinesis//protein folding//proton transport//nitrogen compound metabolic process//signal transduction//growth//barrier septum assembly//ATP hydrolysis coupled proton transport//DNA catabolic process//cell proliferation	GO:0042802//GO:0005515//GO:0043015//GO:0036361//GO:0008158//GO:0008017//GO:0008083//GO:0051082//GO:0015078//GO:0008855	identical protein binding//protein binding//gamma-tubulin binding//racemase activity, acting on amino acids and derivatives//hedgehog receptor activity//microtubule binding//growth factor activity//unfolded protein binding//hydrogen ion transmembrane transporter activity//exodeoxyribonuclease VII activity	GO:0016272//GO:0045298//GO:0005737//GO:0009318//GO:0033179//GO:0016020	prefoldin complex//tubulin complex//cytoplasm//exodeoxyribonuclease VII complex//proton-transporting V-type ATPase, V0 domain//membrane	--	--
c77643_g1	5.335	47.1986	-3.1452	2.5478e-09	5.2948e-07	3713	499041302	XP_004571270.1	1250	3.44815e-159	PREDICTED: claudin domain-containing protein 1-like [Maylandia zebra]>gi|548496992|ref|XP_005749792.1| PREDICTED: claudin domain-containing protein 1-like isoform X1 [Pundamilia nyererei]	734615773	XM_010737193.1	532	0	PREDICTED: Larimichthys crocea claudin domain-containing protein 1-like (LOC104923976), transcript variant X1, mRNA	--	--	--	--	Q5RDV7	792	1.08363e-94	Claudin domain-containing protein 1 OS=Pongo abelii GN=CLDND1 PE=2 SV=1	PF00822//PF02300//PF04952//PF13903	PMP-22/EMP/MP20/Claudin family//Fumarate reductase subunit C//Succinylglutamate desuccinylase / Aspartoacylase family//PMP-22/EMP/MP20/Claudin tight junction	GO:0008152	metabolic process	GO:0016788	hydrolase activity, acting on ester bonds	GO:0016021//GO:0016020	integral component of membrane//membrane	--	--
c98461_g1	3.00094	26.3871	-3.1363	8.6271e-06	0.00099624	3441	498981660	XP_004550113.1	4274	0	PREDICTED: glutamate receptor ionotropic, kainate 1-like isoform X3 [Maylandia zebra]>gi|548448106|ref|XP_005746665.1| PREDICTED: glutamate receptor ionotropic, kainate 1-like isoform X3 [Pundamilia nyererei]>gi|554835201|ref|XP_005928099.1| PREDICTED: glutamate receptor ionotropic, kainate 1-like isoform X3 [Haplochromis burtoni]	734615457	XM_010737019.1	1938	0	PREDICTED: Larimichthys crocea glutamate receptor ionotropic, kainate 1-like (LOC104923829), mRNA	K05201	GRIK1	glutamate receptor, ionotropic kainate 1	http://www.genome.jp/dbget-bin/www_bget?ko:K05201	Q38PU4	3592	0	Glutamate receptor ionotropic, kainate 1 OS=Macaca fascicularis GN=GRIK1 PE=2 SV=1	PF05424//PF10613//PF00060	Duffy binding domain//Ligated ion channel L-glutamate- and glycine-binding site//Ligand-gated ion channel	GO:0007268//GO:0007165//GO:0009405//GO:0006811	synaptic transmission//signal transduction//pathogenesis//ion transport	GO:0004970//GO:0004872//GO:0005234	ionotropic glutamate receptor activity//receptor activity//extracellular-glutamate-gated ion channel activity	GO:0016021//GO:0016020	integral component of membrane//membrane	KOG1052	Glutamate-gated kainate-type ion channel receptor subunit GluR5 and related subunits
c79041_g1	6.56872	57.4746	-3.1292	5.4234e-11	1.3535e-08	2240	734647603	XP_010752997.1	1681	0	PREDICTED: DEP domain-containing protein 7-like [Larimichthys crocea]	736188832	XM_010772514.1	298	2.22501e-152	PREDICTED: Notothenia coriiceps DEP domain-containing protein 7-like (LOC104946639), mRNA	--	--	--	--	Q1JQ19	766	8.17543e-96	DEP domain-containing protein 7 OS=Danio rerio GN=depdc7 PE=2 SV=1	PF06753//PF00610	Bradykinin//Domain found in Dishevelled, Egl-10, and Pleckstrin (DEP)	GO:0007165//GO:0006950//GO:0035556	signal transduction//response to stress//intracellular signal transduction	GO:0005179	hormone activity	GO:0005576	extracellular region	--	--
c92722_g1	3.66781	31.8331	-3.1175	1.1034e-06	0.0001527	2699	657542808	XP_008277106.1	2236	0	PREDICTED: DEP domain-containing protein 4 [Stegastes partitus]	657542807	XM_008278884.1	895	0	PREDICTED: Stegastes partitus DEP domain containing 4 (depdc4), mRNA	--	--	--	--	Q4QR86	791	7.69653e-93	DEP domain-containing protein 7 OS=Rattus norvegicus GN=Depdc7 PE=2 SV=1	PF00610	Domain found in Dishevelled, Egl-10, and Pleckstrin (DEP)	GO:0035556	intracellular signal transduction	--	--	--	--	--	--
c100813_g1	5.93952	51.06	-3.1038	7.4031e-10	1.6354e-07	2299	657597485	XP_008303485.1	1550	0	PREDICTED: galectin-8-like isoform X1 [Stegastes partitus]	657597484	XM_008305263.1	708	0	PREDICTED: Stegastes partitus galectin-8-like (LOC103375071), transcript variant X1, mRNA	K06832	LGALS8	galectin-8	http://www.genome.jp/dbget-bin/www_bget?ko:K06832	O00214	790	2.4471e-96	Galectin-8 OS=Homo sapiens GN=LGALS8 PE=1 SV=4	PF00337	Galactoside-binding lectin	--	--	GO:0030246	carbohydrate binding	--	--	KOG3587	Galectin, galactose-binding lectin
c56361_g1	3.63447	31.1199	-3.098	1.5672e-06	0.00021172	810	--	--	--	--	--	657574034	XM_008292487.1	52	4.41132e-16	PREDICTED: Stegastes partitus large neutral amino acids transporter small subunit 4-like (LOC103365130), mRNA	--	--	--	--	--	--	--	--	--	--	--	--	--	--	--	--	--	--
c41508_g1	12.5706	107.299	-3.0935	5.0494e-19	2.3997e-16	799	835913168	XP_004549213.2	471	2.1551e-55	PREDICTED: type-4 ice-structuring protein-like [Maylandia zebra]	--	--	--	--	--	--	--	--	--	P80961	426	1.20505e-50	Type-4 ice-structuring protein LS-12 OS=Myoxocephalus octodecemspinosus PE=1 SV=2	PF07743//PF08702//PF02050//PF03730//PF07464//PF04513//PF01442//PF02601	HSCB C-terminal oligomerisation domain//Fibrinogen alpha/beta chain family//Flagellar FliJ protein//Ku70/Ku80 C-terminal arm//Apolipophorin-III precursor (apoLp-III)//Baculovirus polyhedron envelope protein, PEP, C terminus//Apolipoprotein A1/A4/E domain//Exonuclease VII, large subunit	GO:0006869//GO:0071973//GO:0007165//GO:0042157//GO:0006935//GO:0051259//GO:0051258//GO:0006308//GO:0006303//GO:0030168	lipid transport//bacterial-type flagellum-dependent cell motility//signal transduction//lipoprotein metabolic process//chemotaxis//protein oligomerization//protein polymerization//DNA catabolic process//double-strand break repair via nonhomologous end joining//platelet activation	GO:0030674//GO:0003677//GO:0003774//GO:0008855//GO:0005198//GO:0008289//GO:0005102//GO:0004003	protein binding, bridging//DNA binding//motor activity//exodeoxyribonuclease VII activity//structural molecule activity//lipid binding//receptor binding//ATP-dependent DNA helicase activity	GO:0019028//GO:0005657//GO:0005577//GO:0019031//GO:0009288//GO:0016020//GO:0009318//GO:0005576	viral capsid//replication fork//fibrinogen complex//viral envelope//bacterial-type flagellum//membrane//exodeoxyribonuclease VII complex//extracellular region	--	--
c96745_g1	6.43534	54.8813	-3.0922	1.8693e-10	4.4686e-08	3311	835989212	XP_012779883.1	2536	0	PREDICTED: tetratricopeptide repeat protein 39A-like isoform X2 [Maylandia zebra]	734639394	XM_010750183.1	993	0	PREDICTED: Larimichthys crocea tetratricopeptide repeat protein 39A-like (LOC104934502), transcript variant X1, mRNA	--	--	--	--	A1A5Y5	2309	0	Tetratricopeptide repeat protein 39A OS=Danio rerio GN=ttc39a PE=2 SV=1	PF13374//PF02536//PF13414//PF02913//PF13176//PF07721//PF13174//PF00515//PF12940//PF13181	Tetratricopeptide repeat//mTERF//TPR repeat//FAD linked oxidases, C-terminal domain//Tetratricopeptide repeat//Tetratricopeptide repeat//Tetratricopeptide repeat//Tetratricopeptide repeat//Recombination-activation protein 1 (RAG1)//Tetratricopeptide repeat	GO:0033151//GO:0006355	V(D)J recombination//regulation of transcription, DNA-templated	GO:0003824//GO:0003690//GO:0043565//GO:0050660//GO:0005515//GO:0042802	catalytic activity//double-stranded DNA binding//sequence-specific DNA binding//flavin adenine dinucleotide binding//protein binding//identical protein binding	GO:0005739	mitochondrion	KOG3783	Uncharacterized conserved protein
c92450_g1	3.13431	26.6465	-3.0877	9.1403e-06	0.0010494	2373	736202827	XP_010774971.1	819	8.86625e-99	PREDICTED: pregnancy-specific beta-1-glycoprotein 1-like [Notothenia coriiceps]	736202826	XM_010776669.1	258	4.06112e-130	PREDICTED: Notothenia coriiceps pregnancy-specific beta-1-glycoprotein 1-like (LOC104950185), mRNA	--	--	--	--	Q96RD9	134	1.0512e-06	Fc receptor-like protein 5 OS=Homo sapiens GN=FCRL5 PE=1 SV=3	PF16320//PF13895//PF00028//PF02892	Ribosomal protein L7/L12 dimerisation domain//Immunoglobulin domain//Cadherin domain//BED zinc finger	GO:0007156//GO:0006412//GO:0042254	homophilic cell adhesion via plasma membrane adhesion molecules//translation//ribosome biogenesis	GO:0005509//GO:0003677//GO:0005515//GO:0003735	calcium ion binding//DNA binding//protein binding//structural constituent of ribosome	GO:0016020//GO:0005840//GO:0005622	membrane//ribosome//intracellular	--	--
c100641_g1	15.6716	131.741	-3.0715	7.6377e-23	4.4661e-20	4777	657597343	XP_008303408.1	2592	0	PREDICTED: uncharacterized protein LOC103375002 isoform X3 [Stegastes partitus]	734619871	XM_010739455.1	507	0	PREDICTED: Larimichthys crocea apolipoprotein L6-like (LOC104925753), mRNA	--	--	--	--	--	--	--	--	PF05461//PF12131	Apolipoprotein L//Protein of unknown function (DUF3586)	GO:0006869//GO:0042157//GO:0006508	lipid transport//lipoprotein metabolic process//proteolysis	GO:0004197//GO:0008289	cysteine-type endopeptidase activity//lipid binding	GO:0005576	extracellular region	--	--
c81936_g1	5.10159	42.7251	-3.0661	2.1661e-08	4.0061e-06	1993	808864461	KKF15534.1	643	3.55333e-76	Rieske domain-containing protein [Larimichthys crocea]	551526637	XM_005814738.1	143	2.88245e-66	PREDICTED: Xiphophorus maculatus Rieske domain-containing protein-like (LOC102237487), mRNA	--	--	--	--	Q8TAC1	357	1.13938e-37	Rieske domain-containing protein OS=Homo sapiens GN=RFESD PE=1 SV=1	PF13806//PF04812//PF00355	Rieske-like [2Fe-2S] domain//Hepatocyte nuclear factor 1 (HNF-1), beta isoform C terminus//Rieske [2Fe-2S] domain	GO:0042128//GO:0045893//GO:0006807//GO:0055114	nitrate assimilation//positive regulation of transcription, DNA-templated//nitrogen compound metabolic process//oxidation-reduction process	GO:0008942//GO:0016491//GO:0051537	nitrite reductase [NAD(P)H] activity//oxidoreductase activity//2 iron, 2 sulfur cluster binding	GO:0005634	nucleus	--	--
c84693_g4	26.9417	224.712	-3.0602	1.163e-37	1.2612e-34	2664	734604484	XP_010729299.1	1321	5.09838e-172	PREDICTED: zygote arrest protein 1 [Larimichthys crocea]	734604485	XM_010730998.1	366	0	PREDICTED: Larimichthys crocea FRY-like (fryl), mRNA	K18762	ZAR1	zygote arrest protein 1	http://www.genome.jp/dbget-bin/www_bget?ko:K18762	Q7T3T9	1159	1.31079e-149	Zygote arrest protein 1 OS=Takifugu rubripes GN=zar1 PE=2 SV=1	PF06459//PF02535	Ryanodine Receptor TM 4-6//ZIP Zinc transporter	GO:0006874//GO:0055085//GO:0030001//GO:0006816	cellular calcium ion homeostasis//transmembrane transport//metal ion transport//calcium ion transport	GO:0005219//GO:0046873	ryanodine-sensitive calcium-release channel activity//metal ion transmembrane transporter activity	GO:0005622//GO:0016021//GO:0016020	intracellular//integral component of membrane//membrane	--	--
c100196_g2	7.63505	63.1268	-3.0475	1.1681e-11	3.1312e-09	2273	734646602	XP_010752444.1	463	1.05677e-49	PREDICTED: myelin-oligodendrocyte glycoprotein-like [Larimichthys crocea]	--	--	--	--	--	K06712	BTN	butyrophilin	http://www.genome.jp/dbget-bin/www_bget?ko:K06712	Q5R960	150	2.25491e-09	Myelin-oligodendrocyte glycoprotein OS=Pongo abelii GN=MOG PE=2 SV=1	PF13895	Immunoglobulin domain	--	--	GO:0005515	protein binding	--	--	--	--
c98928_g3	9.3029	76.7625	-3.0446	7.578e-14	2.5536e-11	3114	808868489	KKF18803.1	2775	0	La-related protein 6 [Larimichthys crocea]	657539384	XM_008277652.1	1424	0	PREDICTED: Stegastes partitus la-related protein 6-like (LOC103354325), mRNA	K18733	LARP6	la-related protein 6	http://www.genome.jp/dbget-bin/www_bget?ko:K18733	Q9BRS8	920	1.51495e-110	La-related protein 6 OS=Homo sapiens GN=LARP6 PE=1 SV=1	--	--	--	--	--	--	--	--	KOG1855	Predicted RNA-binding protein
c93582_g5	4.90153	39.6455	-3.0159	8.8997e-08	1.5037e-05	3562	734642672	XP_010750282.1	1021	7.95753e-126	PREDICTED: probable palmitoyltransferase ZDHHC12 isoform X1 [Larimichthys crocea]>gi|734642674|ref|XP_010750283.1| PREDICTED: probable palmitoyltransferase ZDHHC12 isoform X1 [Larimichthys crocea]>gi|808867693|gb|KKF18208.1| putative palmitoyltransferase ZDHHC12 [Larimichthys crocea]	734642673	XM_010751981.1	595	0	PREDICTED: Larimichthys crocea probable palmitoyltransferase ZDHHC12 (LOC104936037), transcript variant X2, mRNA	K18932	ZDHHC	palmitoyltransferase	http://www.genome.jp/dbget-bin/www_bget?ko:K18932	Q6DGF5	442	8.0191e-47	Probable palmitoyltransferase ZDHHC12 OS=Rattus norvegicus GN=Zdhhc12 PE=2 SV=1	PF00219//PF01529	Insulin-like growth factor binding protein//DHHC palmitoyltransferase	GO:0001558	regulation of cell growth	GO:0008270//GO:0005520	zinc ion binding//insulin-like growth factor binding	GO:0005576//GO:0016942	extracellular region//insulin-like growth factor binding protein complex	KOG1311	DHHC-type Zn-finger proteins
c88027_g1	5.00156	40.4235	-3.0147	6.6986e-08	1.1554e-05	5036	808878663	KKF26890.1	4705	0	PAS domain-containing serine/threonine-protein kinase [Larimichthys crocea]	734604815	XM_010731178.1	1406	0	PREDICTED: Larimichthys crocea PAS domain containing serine/threonine kinase (pask), mRNA	K08801	PASK	PAS domain containing serine/threonine kinase	http://www.genome.jp/dbget-bin/www_bget?ko:K08801	Q96RG2	1006	9.52498e-112	PAS domain-containing serine/threonine-protein kinase OS=Homo sapiens GN=PASK PE=1 SV=3	PF00989//PF08446//PF00069//PF07714	PAS fold//PAS fold//Protein kinase domain//Protein tyrosine kinase	GO:0006468//GO:0006355	protein phosphorylation//regulation of transcription, DNA-templated	GO:0005524//GO:0004672	ATP binding//protein kinase activity	--	--	KOG1152	Signal transduction serine/threonine kinase with PAS/PAC sensor domain
c93778_g1	4.20131	33.4864	-2.9947	9.7199e-07	0.00013657	2919	734639546	XP_010748567.1	668	5.02716e-75	PREDICTED: butyrophilin-like protein 10 isoform X1 [Larimichthys crocea]>gi|734639548|ref|XP_010748568.1| PREDICTED: butyrophilin-like protein 10 isoform X2 [Larimichthys crocea]	--	--	--	--	--	--	--	--	--	Q13410	196	3.72948e-14	Butyrophilin subfamily 1 member A1 OS=Homo sapiens GN=BTN1A1 PE=1 SV=3	PF13895	Immunoglobulin domain	--	--	GO:0005515	protein binding	--	--	--	--
c89202_g1	7.96915	63.5041	-2.9944	1.5443e-11	4.0756e-09	4141	348541693	XP_003458321.1	1056	3.07329e-129	PREDICTED: zygote arrest protein 1-like [Oreochromis niloticus]	657538549	XM_008277349.1	600	0	PREDICTED: Stegastes partitus protein furry homolog (LOC103354091), transcript variant X2, mRNA	K18762	ZAR1	zygote arrest protein 1	http://www.genome.jp/dbget-bin/www_bget?ko:K18762	Q7T3U0	561	3.15931e-62	Zygote arrest protein 1 OS=Xenopus laevis GN=zar1 PE=2 SV=1	PF17122	Zinc-finger	--	--	GO:0008270//GO:0005515	zinc ion binding//protein binding	--	--	--	--
c91174_g3	4.63478	36.5659	-2.9799	3.317e-07	5.0924e-05	3485	657569023	XP_008287973.1	960	1.85248e-117	PREDICTED: LOW QUALITY PROTEIN: glutathione peroxidase 2-like [Stegastes partitus]	734609614	XM_010733819.1	483	0	PREDICTED: Larimichthys crocea glutathione peroxidase 2 (gastrointestinal) (gpx2), mRNA	K00432	E1.11.1.9	glutathione peroxidase	http://www.genome.jp/dbget-bin/www_bget?ko:K00432	Q4AEH7	767	2.13983e-92	Glutathione peroxidase 2 OS=Sapajus apella GN=GPX2 PE=2 SV=2	PF02421//PF00004//PF01926//PF05866//PF00005//PF04670//PF03193//PF08477//PF00503//PF00071//PF07728//PF00255//PF00025	Ferrous iron transport protein B//ATPase family associated with various cellular activities (AAA)//50S ribosome-binding GTPase//Endodeoxyribonuclease RusA//ABC transporter//Gtr1/RagA G protein conserved region//Protein of unknown function, DUF258//Ras of Complex, Roc, domain of DAPkinase//G-protein alpha subunit//Ras family//AAA domain (dynein-related subfamily)//Glutathione peroxidase//ADP-ribos…	GO:0015684//GO:0006310//GO:0006979//GO:0007165//GO:0006281//GO:0007186//GO:0055114//GO:0006804//GO:0007264//GO:0006749	ferrous iron transport//DNA recombination//response to oxidative stress//signal transduction//DNA repair//G-protein coupled receptor signaling pathway//oxidation-reduction process//obsolete peroxidase reaction//small GTPase mediated signal transduction//glutathione metabolic process	GO:0000287//GO:0004602//GO:0005524//GO:0004871//GO:0003924//GO:0005525//GO:0031683//GO:0019001//GO:0016887//GO:0015093	magnesium ion binding//glutathione peroxidase activity//ATP binding//signal transducer activity//GTPase activity//GTP binding//G-protein beta/gamma-subunit complex binding//guanyl nucleotide binding//ATPase activity//ferrous iron transmembrane transporter activity	GO:0016021	integral component of membrane	KOG1651	Glutathione peroxidase
c88638_g1	4.13462	32.5787	-2.9781	1.4601e-06	0.00019792	1147	--	--	--	--	--	734605511	XM_010731560.1	66	1.04387e-23	PREDICTED: Larimichthys crocea tyrosine-protein phosphatase non-receptor type 11-like (LOC104919515), transcript variant X2, mRNA	--	--	--	--	--	--	--	--	--	--	--	--	--	--	--	--	--	--
c85312_g1	15.8049	124.091	-2.9729	5.8804e-21	3.0631e-18	3407	657566696	XP_008286698.1	2536	0	PREDICTED: exonuclease 3'-5' domain-containing protein 2 isoform X1 [Stegastes partitus]>gi|657566698|ref|XP_008286699.1| PREDICTED: exonuclease 3'-5' domain-containing protein 2 isoform X1 [Stegastes partitus]>gi|657566700|ref|XP_008286700.1| PREDICTED: exonuclease 3'-5' domain-containing protein 2 isoform X1 [Stegastes partitus]	657566699	XM_008288478.1	1031	0	PREDICTED: Stegastes partitus exonuclease 3'-5' domain containing 2 (exd2), transcript variant X3, mRNA	--	--	--	--	Q9NVH0	1601	0	Exonuclease 3'-5' domain-containing protein 2 OS=Homo sapiens GN=EXD2 PE=1 SV=2	PF00253//PF01612	Ribosomal protein S14p/S29e//3'-5' exonuclease	GO:0006139//GO:0006412//GO:0042254	nucleobase-containing compound metabolic process//translation//ribosome biogenesis	GO:0003676//GO:0008408//GO:0003735	nucleic acid binding//3'-5' exonuclease activity//structural constituent of ribosome	GO:0005840//GO:0005622	ribosome//intracellular	--	--
c12020_g1	10.7367	83.8293	-2.9649	1.2714e-14	4.5408e-12	1621	736216986	XP_010778819.1	1834	0	PREDICTED: glycylpeptide N-tetradecanoyltransferase 2-like isoform X1 [Notothenia coriiceps]	736216985	XM_010780517.1	667	0	PREDICTED: Notothenia coriiceps glycylpeptide N-tetradecanoyltransferase 2-like (LOC104953571), transcript variant X1, mRNA	K00671	E2.3.1.97, NMT	glycylpeptide N-tetradecanoyltransferase	http://www.genome.jp/dbget-bin/www_bget?ko:K00671	O70310	1263	2.51451e-167	Glycylpeptide N-tetradecanoyltransferase 1 OS=Mus musculus GN=Nmt1 PE=1 SV=1	PF02799//PF13508//PF01233	Myristoyl-CoA:protein N-myristoyltransferase, C-terminal domain//Acetyltransferase (GNAT) domain//Myristoyl-CoA:protein N-myristoyltransferase, N-terminal domain	GO:0042967	acyl-carrier-protein biosynthetic process	GO:0008080//GO:0004379	N-acetyltransferase activity//glycylpeptide N-tetradecanoyltransferase activity	--	--	KOG2779	N-myristoyl transferase
c97107_g1	6.53537	50.8941	-2.9612	1.9439e-09	4.097e-07	4930	808870040	KKF19967.1	1575	0	Aftiphilin [Larimichthys crocea]	554823625	XM_005922426.1	313	2.26463e-160	PREDICTED: Haplochromis burtoni aftiphilin-like (LOC102305056), transcript variant X1, mRNA	--	--	--	--	Q6ULP2	345	2.97847e-31	Aftiphilin OS=Homo sapiens GN=AFTPH PE=1 SV=2	--	--	--	--	--	--	--	--	--	--
c85591_g1	51.2493	397.298	-2.9546	5.4334e-63	9.9713e-60	3352	808872999	KKF22377.1	672	2.29232e-76	cAMP-responsive element modulator [Larimichthys crocea]	734645607	XM_010753602.1	382	0	PREDICTED: Larimichthys crocea cAMP-responsive element modulator-like (LOC104937382), transcript variant X1, mRNA	K09052	CREM	cAMP response element modulator	http://www.genome.jp/dbget-bin/www_bget?ko:K09052	P79145	499	1.936e-53	cAMP-responsive element modulator OS=Canis familiaris GN=CREM PE=2 SV=2	PF02173//PF00170//PF07716//PF03131	pKID domain//bZIP transcription factor//Basic region leucine zipper//bZIP Maf transcription factor	GO:0006355	regulation of transcription, DNA-templated	GO:0003700//GO:0005515//GO:0003677//GO:0043565	transcription factor activity, sequence-specific DNA binding//protein binding//DNA binding//sequence-specific DNA binding	GO:0005667//GO:0005634	transcription factor complex//nucleus	KOG3584	cAMP response element binding protein and related transcription factors
c82951_g1	68.488	528.067	-2.9468	6.8484e-83	1.5128e-79	3280	348505166	XP_003440132.1	1669	0	PREDICTED: G2/mitotic-specific cyclin-B1-like [Oreochromis niloticus]	740529953	NM_001303312.1	764	0	Larimichthys crocea cyclin B1 (ccnb1), mRNA >gnl|BL_ORD_ID|5987709 Larimichthys crocea cyclin B1 mRNA, complete cds	K05868	CCNB	cyclin B	http://www.genome.jp/dbget-bin/www_bget?ko:K05868	Q9DGA0	1652	0	G2/mitotic-specific cyclin-B1 OS=Oryzias javanicus GN=ccnb1 PE=2 SV=2	PF02984	Cyclin, C-terminal domain	--	--	--	--	GO:0005634	nucleus	KOG0653	Cyclin B and related kinase-activating proteins
c84344_g1	7.56903	58.0581	-2.9393	1.6997e-10	4.0796e-08	3825	657535101	XP_008274336.1	4442	0	PREDICTED: putative helicase Mov10l1 [Stegastes partitus]	657535100	XM_008276114.1	1421	0	PREDICTED: Stegastes partitus Mov10l1, Moloney leukemia virus 10-like 1, homolog (mouse) (mov10l1), mRNA	--	--	--	--	Q9BXT6	2649	0	Putative helicase Mov10l1 OS=Homo sapiens GN=MOV10L1 PE=2 SV=1	PF04851//PF00580//PF00004	Type III restriction enzyme, res subunit//UvrD/REP helicase N-terminal domain//ATPase family associated with various cellular activities (AAA)	--	--	GO:0003677//GO:0005524//GO:0016787	DNA binding//ATP binding//hydrolase activity	--	--	KOG1804	RNA helicase
c98693_g3	3.10097	23.6641	-2.9319	4.6656e-05	0.0045581	3985	542172569	XP_005467416.1	1775	0	PREDICTED: BEN domain-containing protein 4-like isoform X3 [Oreochromis niloticus]	584017101	XM_006803234.1	1301	0	PREDICTED: Neolamprologus brichardi BEN domain-containing protein 4-like (LOC102786006), mRNA	--	--	--	--	Q6ZU67	969	3.57831e-115	BEN domain-containing protein 4 OS=Homo sapiens GN=BEND4 PE=2 SV=3	PF07716//PF00170//PF05058	Basic region leucine zipper//bZIP transcription factor//ActA Protein	GO:0006355//GO:0009405	regulation of transcription, DNA-templated//pathogenesis	GO:0003700//GO:0043565	transcription factor activity, sequence-specific DNA binding//sequence-specific DNA binding	GO:0005667	transcription factor complex	--	--
c89649_g2	19.7062	149.732	-2.9257	1.4396e-24	9.3332e-22	4363	657532490	XP_008304963.1	2856	0	PREDICTED: protein spire homolog 1-like isoform X1 [Stegastes partitus]	734613765	XM_010736103.1	1205	0	PREDICTED: Larimichthys crocea spire-type actin nucleation factor 1 (spire1), transcript variant X1, mRNA	K02098	SPIR	spire	http://www.genome.jp/dbget-bin/www_bget?ko:K02098	Q1LYM3	2157	0	Protein spire homolog 1 OS=Danio rerio GN=spire1 PE=2 SV=1	PF01363	FYVE zinc finger	--	--	GO:0046872	metal ion binding	--	--	--	--
c80730_g1	30.2428	228.245	-2.9159	1.8666e-36	1.9362e-33	1450	734599365	XP_010752258.1	795	9.48783e-101	PREDICTED: DNA damage-inducible transcript 4-like protein [Larimichthys crocea]	734599364	XM_010753956.1	325	1.39786e-167	PREDICTED: Larimichthys crocea DNA-damage-inducible transcript 4-like (ddit4l), mRNA	--	--	--	--	Q8VD50	530	1.157e-62	DNA damage-inducible transcript 4-like protein OS=Rattus norvegicus GN=Ddit4l PE=2 SV=1	PF07809	RTP801 C-terminal region	GO:0009968	negative regulation of signal transduction	--	--	GO:0005737	cytoplasm	--	--
c86533_g1	23.4407	176.217	-2.9103	1.7891e-28	1.3858e-25	4119	348518770	XP_003446904.1	1627	0	PREDICTED: neuronal migration protein doublecortin-like isoform 1 [Oreochromis niloticus]	657535392	XM_008276217.1	1106	0	PREDICTED: Stegastes partitus doublecortin (dcx), transcript variant X1, mRNA	K16579	DCX	neuronal migration protein doublecortin	http://www.genome.jp/dbget-bin/www_bget?ko:K16579	O43602	1412	2.89974e-180	Neuronal migration protein doublecortin OS=Homo sapiens GN=DCX PE=1 SV=3	PF03607	Doublecortin	GO:0035556	intracellular signal transduction	--	--	--	--	KOG3757	Microtubule assembly protein Doublecortin and related proteins, contain DCX domain
c78751_g1	10.0698	75.4334	-2.9052	4.6629e-13	1.4793e-10	3292	734646717	XP_010752507.1	2257	0	PREDICTED: lamin-L(III)-like isoform X2 [Larimichthys crocea]	734646716	XM_010754205.1	1008	0	PREDICTED: Larimichthys crocea lamin-L(III)-like (LOC104937889), transcript variant X2, mRNA	K12641	LMNA	lamin A/C	http://www.genome.jp/dbget-bin/www_bget?ko:K12641	P10999	1170	2.87101e-145	Lamin-L(III) OS=Xenopus laevis PE=2 SV=2	PF00038	Intermediate filament protein	--	--	GO:0005198	structural molecule activity	GO:0005882	intermediate filament	KOG0977	Nuclear envelope protein lamin, intermediate filament superfamily
c96129_g1	35.6445	262.38	-2.8799	3.9868e-41	4.6625e-38	2671	657752061	XP_008311490.1	319	1.36264e-30	PREDICTED: protein phosphatase 1 regulatory subunit 14C [Cynoglossus semilaevis]	734614879	XM_010736713.1	388	0	PREDICTED: Larimichthys crocea protein phosphatase 1, regulatory (inhibitor) subunit 14C (ppp1r14c), mRNA	K17556	PPP1R14C, KEPI	protein phosphatase 1 regulatory subunit 14C	http://www.genome.jp/dbget-bin/www_bget?ko:K17556	Q8R4S0	261	5.25175e-24	Protein phosphatase 1 regulatory subunit 14C OS=Mus musculus GN=Ppp1r14c PE=1 SV=1	PF05361	PKC-activated protein phosphatase-1 inhibitor	GO:0042325	regulation of phosphorylation	--	--	GO:0005737	cytoplasm	--	--
c94758_g1	3.83453	28.17	-2.877	1.0912e-05	0.0012268	2399	554823342	XP_005922351.1	635	5.31531e-70	PREDICTED: uncharacterized protein LOC102290689 [Haplochromis burtoni]	--	--	--	--	--	--	--	--	--	Q96BU1	179	2.35159e-12	S100P-binding protein OS=Homo sapiens GN=S100PBP PE=1 SV=1	PF15427	S100P-binding protein	--	--	GO:0048306	calcium-dependent protein binding	--	--	--	--
c76630_g1	4.93487	36.1121	-2.8714	6.538e-07	9.5227e-05	1822	111143374	ABH06553.1	1058	1.04503e-135	proto-oncogene protein c-Fos [Dicentrarchus labrax]	111143373	DQ838581.1	1026	0	Dicentrarchus labrax proto-oncogene protein c-Fos (c-Fos) mRNA, complete cds	K04379	FOS	proto-oncogene protein c-fos	http://www.genome.jp/dbget-bin/www_bget?ko:K04379	P53450	976	6.11035e-125	Proto-oncogene c-Fos OS=Takifugu rubripes GN=fos PE=3 SV=1	PF07716//PF03131//PF00170	Basic region leucine zipper//bZIP Maf transcription factor//bZIP transcription factor	GO:0006355	regulation of transcription, DNA-templated	GO:0043565//GO:0003677//GO:0003700	sequence-specific DNA binding//DNA binding//transcription factor activity, sequence-specific DNA binding	GO:0005667//GO:0005634	transcription factor complex//nucleus	KOG1414	Transcriptional activator FOSB/c-Fos and related bZIP transcription factors
c77884_g1	13.9377	100.848	-2.8551	1.1528e-16	4.8766e-14	2333	808884942	KKF31817.1	972	2.66711e-122	Apolipoprotein A-IV [Larimichthys crocea]	734624976	XM_010742263.1	421	0	PREDICTED: Larimichthys crocea apolipoprotein A-IV-like (LOC104928052), mRNA	K08760	APOA4	apolipoprotein A-IV	http://www.genome.jp/dbget-bin/www_bget?ko:K08760	P06727	288	4.54303e-26	Apolipoprotein A-IV OS=Homo sapiens GN=APOA4 PE=1 SV=3	PF04799//PF07464//PF05823//PF04513//PF01442//PF02601//PF07571//PF05478//PF07352	fzo-like conserved region//Apolipophorin-III precursor (apoLp-III)//Nematode fatty acid retinoid binding protein (Gp-FAR-1)//Baculovirus polyhedron envelope protein, PEP, C terminus//Apolipoprotein A1/A4/E domain//Exonuclease VII, large subunit//TAF6 C-terminal HEAT repeat domain//Prominin//Bacteriophage Mu Gam like protein	GO:0008053//GO:0042262//GO:0006308//GO:0042157//GO:0006869//GO:0051090	mitochondrial fusion//DNA protection//DNA catabolic process//lipoprotein metabolic process//lipid transport//regulation of sequence-specific DNA binding transcription factor activity	GO:0008289//GO:0008855//GO:0005198//GO:0003690//GO:0003924	lipid binding//exodeoxyribonuclease VII activity//structural molecule activity//double-stranded DNA binding//GTPase activity	GO:0005576//GO:0009318//GO:0016021//GO:0005634//GO:0005741//GO:0019031//GO:0019028	extracellular region//exodeoxyribonuclease VII complex//integral component of membrane//nucleus//mitochondrial outer membrane//viral envelope//viral capsid	--	--
c101066_g1	5.46837	39.5483	-2.8544	2.1104e-07	3.3567e-05	6499	657547960	XP_008278950.1	3746	0	PREDICTED: rho GTPase-activating protein 9 isoform X1 [Stegastes partitus]>gi|657547963|ref|XP_008278951.1| PREDICTED: rho GTPase-activating protein 9 isoform X1 [Stegastes partitus]	657547962	XM_008280729.1	988	0	PREDICTED: Stegastes partitus Rho GTPase activating protein 9 (arhgap9), transcript variant X2, mRNA	--	--	--	--	Q53QZ3	1162	2.28659e-140	Rho GTPase-activating protein 15 OS=Homo sapiens GN=ARHGAP15 PE=1 SV=2	PF00397//PF14604//PF00620//PF14764//PF00018	WW domain//Variant SH3 domain//RhoGAP domain//AP-5 complex subunit, vesicle trafficking//SH3 domain	GO:0007165	signal transduction	GO:0005515	protein binding	GO:0044599	AP-5 adaptor complex	KOG1450	Predicted Rho GTPase-activating protein
c83612_g1	3.96791	28.3645	-2.8376	1.1827e-05	0.0013198	1980	736208254	XP_010776454.1	957	2.80446e-122	PREDICTED: ovarian cancer-associated gene 2 protein [Notothenia coriiceps]	736208253	XM_010778152.1	389	0	PREDICTED: Notothenia coriiceps ovarian tumor suppressor candidate 2 (ovca2), mRNA	--	--	--	--	Q503Y4	832	6.49056e-105	Ovarian cancer-associated gene 2 protein homolog OS=Danio rerio GN=ovca2 PE=2 SV=1	PF02230	Phospholipase/Carboxylesterase	--	--	GO:0016787	hydrolase activity	--	--	KOG2551	Phospholipase/carboxyhydrolase
c101091_g1	4.43472	31.6062	-2.8333	3.8288e-06	0.00047134	5778	734620589	XP_010738151.1	2033	0	PREDICTED: ankyrin repeat and SOCS box protein 16 [Larimichthys crocea]	734620588	XM_010739849.1	780	0	PREDICTED: Larimichthys crocea ankyrin repeat and SOCS box containing 16 (asb16), mRNA	K10338	ASB16	ankyrin repeat and SOCS box protein 16	http://www.genome.jp/dbget-bin/www_bget?ko:K10338	Q8VHS5	1067	3.17351e-128	Ankyrin repeat and SOCS box protein 16 OS=Mus musculus GN=Asb16 PE=2 SV=1	PF00023//PF13606//PF07525	Ankyrin repeat//Ankyrin repeat//SOCS box	GO:0035556	intracellular signal transduction	GO:0005515	protein binding	--	--	KOG0504	FOG: Ankyrin repeat
c91351_g1	4.03459	28.7211	-2.8316	1.0671e-05	0.0012031	2979	657532223	XP_008304109.1	2744	0	PREDICTED: sodium-dependent phosphate transporter 1-A-like [Stegastes partitus]	657532222	XM_008305887.1	1119	0	PREDICTED: Stegastes partitus sodium-dependent phosphate transporter 1-A-like (LOC103375573), mRNA	K14640	SLC20A, PIT	solute carrier family 20 (sodium-dependent phosphate transporter)	http://www.genome.jp/dbget-bin/www_bget?ko:K14640	Q6NV12	2243	0	Sodium-dependent phosphate transporter 1-A OS=Danio rerio GN=slc20a1a PE=2 SV=1	PF01384	Phosphate transporter family	GO:0006817	phosphate ion transport	GO:0005315	inorganic phosphate transmembrane transporter activity	GO:0016020	membrane	--	--
c86558_g1	17.7389	125.744	-2.8255	3.5009e-20	1.7696e-17	3919	657531651	XP_008302089.1	1465	0	PREDICTED: uncharacterized protein LOC103373861 [Stegastes partitus]	734632868	XM_010746587.1	604	0	PREDICTED: Larimichthys crocea uncharacterized LOC104931564 (LOC104931564), mRNA	--	--	--	--	Q3ZT31	142	2.0442e-07	Sorting nexin-25 OS=Mus musculus GN=Snx25 PE=2 SV=3	PF08352	Oligopeptide/dipeptide transporter, C-terminal region	GO:0015833	peptide transport	GO:0005524//GO:0000166	ATP binding//nucleotide binding	--	--	--	--
c84063_g1	6.9355	49.0787	-2.823	9.1209e-09	1.7778e-06	2547	379067625	AFC90192.1	412	5.31983e-44	liver-expressed antimicrobial peptide-2 [Larimichthys crocea]	740529860	NM_001303342.1	120	2.25735e-53	Larimichthys crocea liver-expressed antimicrobial peptide 2-like (LOC104935019), mRNA >gnl|BL_ORD_ID|18885973 Larimichthys crocea LEAP-2A precursor (LEAP-2A) mRNA, complete cds	--	--	--	--	--	--	--	--	PF07359//PF01398	Liver-expressed antimicrobial peptide 2 precursor (LEAP-2)//JAB1/Mov34/MPN/PAD-1 ubiquitin protease	GO:0042742	defense response to bacterium	GO:0005515	protein binding	--	--	--	--
c79219_g1	10.2699	72.2242	-2.8141	3.4328e-12	9.9392e-10	2552	548425966	XP_005743224.1	1817	0	PREDICTED: F-box only protein 32-like isoform X1 [Pundamilia nyererei]	734620906	XM_010740023.1	909	0	PREDICTED: Larimichthys crocea F-box protein 32 (fbxo32), mRNA	K10305	FBXO25_32	F-box protein 25/32	http://www.genome.jp/dbget-bin/www_bget?ko:K10305	Q2KHT6	1437	0	F-box only protein 32 OS=Bos taurus GN=FBXO32 PE=2 SV=1	PF01369//PF00646//PF12937	Sec7 domain//F-box domain//F-box-like	GO:0043087//GO:0032012	regulation of GTPase activity//regulation of ARF protein signal transduction	GO:0005086//GO:0005515	ARF guanyl-nucleotide exchange factor activity//protein binding	--	--	--	--
c101613_g1	3.60112	25.3174	-2.8136	3.7949e-05	0.0037756	3495	808886093	KKF32755.1	1315	1.63958e-167	Zona pellucida sperm-binding protein 3 [Larimichthys crocea]	736187185	XM_010772089.1	409	0	PREDICTED: Notothenia coriiceps zona pellucida sperm-binding protein 3-like (LOC104946300), mRNA	--	--	--	--	Q9CZP0	485	3.19607e-53	Ufm1-specific protease 1 OS=Mus musculus GN=Ufsp1 PE=1 SV=1	PF01223	DNA/RNA non-specific endonuclease	--	--	GO:0046872//GO:0016787//GO:0003676	metal ion binding//hydrolase activity//nucleic acid binding	--	--	--	--
c69388_g1	10.4699	72.678	-2.7953	3.5266e-12	1.0186e-09	1327	229367714	ACQ58837.1	552	3.72368e-65	Securin [Anoplopoma fimbria]	734606342	XM_010732007.1	222	2.30863e-110	PREDICTED: Larimichthys crocea securin-like (LOC104919889), partial mRNA	K06635	PTTG	securin	http://www.genome.jp/dbget-bin/www_bget?ko:K06635	P97613	150	6.37569e-10	Securin OS=Rattus norvegicus GN=Pttg1 PE=1 SV=1	PF04856	Securin sister-chromatid separation inhibitor	GO:0051276	chromosome organization	--	--	GO:0005737//GO:0005634	cytoplasm//nucleus	--	--
c89448_g1	23.0739	159.166	-2.7862	9.2137e-25	6.0389e-22	2960	808867518	KKF18052.1	2164	0	Solute carrier family 2, facilitated glucose transporter member 8 [Larimichthys crocea]	734598697	XM_010750534.1	793	0	PREDICTED: Larimichthys crocea solute carrier family 2 (facilitated glucose transporter), member 8 (slc2a8), mRNA	K08145	SLC2A8, GLUT8	MFS transporter, SP family, solute carrier family 2 (facilitated glucose transporter), member 8	http://www.genome.jp/dbget-bin/www_bget?ko:K08145	Q9JJZ1	1345	8.31518e-174	Solute carrier family 2, facilitated glucose transporter member 8 OS=Rattus norvegicus GN=Slc2a8 PE=1 SV=1	PF00083//PF07690	Sugar (and other) transporter//Major Facilitator Superfamily	GO:0055085	transmembrane transport	GO:0022857	transmembrane transporter activity	GO:0016021	integral component of membrane	KOG0254	Predicted transporter (major facilitator superfamily)
c96499_g1	4.03459	27.7486	-2.7819	1.8183e-05	0.0019418	4040	734615027	XP_010735086.1	1693	0	PREDICTED: excitatory amino acid transporter 1-like [Larimichthys crocea]>gi|734615029|ref|XP_010735087.1| PREDICTED: excitatory amino acid transporter 1-like [Larimichthys crocea]	734615028	XM_010736785.1	814	0	PREDICTED: Larimichthys crocea excitatory amino acid transporter 1-like (LOC104923631), transcript variant X2, mRNA	--	--	--	--	P43003	1312	3.08195e-164	Excitatory amino acid transporter 1 OS=Homo sapiens GN=SLC1A3 PE=1 SV=1	PF00375	Sodium:dicarboxylate symporter family	GO:0006812//GO:0006835//GO:0006820	cation transport//dicarboxylic acid transport//anion transport	GO:0017153	sodium:dicarboxylate symporter activity	GO:0016020	membrane	--	--
c96918_g1	22.4403	154.076	-2.7795	5.8085e-24	3.6468e-21	3970	498925454	XP_004538448.1	1140	1.99107e-134	PREDICTED: starch-binding domain-containing protein 1 [Maylandia zebra]>gi|498925458|ref|XP_004538449.1| PREDICTED: starch-binding domain-containing protein 1 [Maylandia zebra]	584001241	XM_006795600.1	190	4.32007e-92	PREDICTED: Neolamprologus brichardi dentin sialophosphoprotein-like (LOC102783320), mRNA	--	--	--	--	O95210	291	3.57397e-26	Starch-binding domain-containing protein 1 OS=Homo sapiens GN=STBD1 PE=1 SV=1	PF02180//PF00686	Bcl-2 homology region 4//Starch binding domain	GO:0042981	regulation of apoptotic process	GO:2001070	starch binding	--	--	--	--
c87047_g2	21.4734	146.815	-2.7734	7.3981e-23	4.3473e-20	1721	--	--	--	--	--	657545717	XM_008279927.1	60	3.42178e-20	PREDICTED: Stegastes partitus Kruppel-like factor 1 (erythroid) (klf1), mRNA	--	--	--	--	--	--	--	--	--	--	--	--	--	--	--	--	--	--
c90734_g1	9.00281	61.5267	-2.7728	1.8822e-10	4.4814e-08	2721	--	--	--	--	--	401664013	AB665347.1	689	0	Oplegnathus fasciatus bty mRNA for bloodthirsty-1, complete cds, clone: RB2_J19	--	--	--	--	Q14258	398	7.59617e-39	E3 ubiquitin/ISG15 ligase TRIM25 OS=Homo sapiens GN=TRIM25 PE=1 SV=2	PF06009//PF00097//PF13639//PF17082//PF00643//PF14634//PF02601//PF17123//PF16685//PF09177//PF11789//PF04564	Laminin Domain II//Zinc finger, C3HC4 type (RING finger)//Ring finger domain//Spindle Pole Component 29//B-box zinc finger//zinc-RING finger domain//Exonuclease VII, large subunit//RING-like zinc finger//zinc RING finger of MSL2//Syntaxin 6, N-terminal//Zinc-finger of the MIZ type in Nse subunit//U-box domain	GO:0007155//GO:0016567//GO:0048193//GO:0006308//GO:0030474	cell adhesion//protein ubiquitination//Golgi vesicle transport//DNA catabolic process//spindle pole body duplication	GO:0005515//GO:0008270//GO:0005200//GO:0004842//GO:0061630//GO:0008855//GO:0046872	protein binding//zinc ion binding//structural constituent of cytoskeleton//ubiquitin-protein transferase activity//ubiquitin protein ligase activity//exodeoxyribonuclease VII activity//metal ion binding	GO:0009318//GO:0005823//GO:0005856//GO:0005622//GO:0016020	exodeoxyribonuclease VII complex//central plaque of spindle pole body//cytoskeleton//intracellular//membrane	KOG2177	Predicted E3 ubiquitin ligase
c96171_g1	14.2044	96.7636	-2.7681	1.4407e-15	5.672e-13	4045	657592299	XP_008300668.1	2273	0	PREDICTED: connector enhancer of kinase suppressor of ras 3-like [Stegastes partitus]	657592298	XM_008302446.1	900	0	PREDICTED: Stegastes partitus connector enhancer of kinase suppressor of ras 3-like (LOC103372737), mRNA	--	--	--	--	Q8BMA3	1386	7.20085e-175	Connector enhancer of kinase suppressor of ras 3 OS=Mus musculus GN=Cnksr3 PE=1 SV=1	PF07647//PF02198//PF06663//PF00595//PF00536//PF13180	SAM domain (Sterile alpha motif)//Sterile alpha motif (SAM)/Pointed domain//Protein of unknown function (DUF1170)//PDZ domain (Also known as DHR or GLGF)//SAM domain (Sterile alpha motif)//PDZ domain	GO:0009966	regulation of signal transduction	GO:0005515//GO:0043565	protein binding//sequence-specific DNA binding	GO:0005737//GO:0005634//GO:0016020	cytoplasm//nucleus//membrane	KOG1738	Membrane-associated guanylate kinase-interacting protein/connector enhancer of KSR-like
c85525_g1	16.4385	111.967	-2.7679	9.0211e-18	4.0455e-15	1633	734612460	XP_010733687.1	382	1.30856e-40	PREDICTED: golgin subfamily A member 5-like [Larimichthys crocea]>gi|734612462|ref|XP_010733688.1| PREDICTED: golgin subfamily A member 5-like [Larimichthys crocea]>gi|734612464|ref|XP_010733689.1| PREDICTED: golgin subfamily A member 5-like [Larimichthys crocea]	734612463	XM_010735387.1	161	2.31943e-76	PREDICTED: Larimichthys crocea golgin subfamily A member 5-like (LOC104922541), transcript variant X3, mRNA	--	--	--	--	--	--	--	--	PF06009//PF04111//PF07926//PF04977//PF07851//PF09177//PF17078	Laminin Domain II//Autophagy protein Apg6//TPR/MLP1/MLP2-like protein//Septum formation initiator//TMPIT-like protein//Syntaxin 6, N-terminal//SWI5-dependent HO expression protein 3	GO:0007049//GO:0007155//GO:0006606//GO:0048193//GO:0051028//GO:0006914//GO:0048309	cell cycle//cell adhesion//protein import into nucleus//Golgi vesicle transport//mRNA transport//autophagy//endoplasmic reticulum inheritance	--	--	GO:0016020//GO:0016021	membrane//integral component of membrane	--	--
c96899_g1	9.40294	63.7959	-2.7623	9.58e-11	2.3514e-08	5352	657564824	XP_008285681.1	1880	0	PREDICTED: vacuolar protein 8-like [Stegastes partitus]	734648486	XM_010755173.1	719	0	PREDICTED: Larimichthys crocea vacuolar protein 8-like (LOC104938730), mRNA	K08332	VAC8	vacuolar protein 8	http://www.genome.jp/dbget-bin/www_bget?ko:K08332	Q6CX49	344	7.78005e-32	Vacuolar protein 8 OS=Kluyveromyces lactis (strain ATCC 8585 / CBS 2359 / DSM 70799 / NBRC 1267 / NRRL Y-1140 / WM37) GN=VAC8 PE=3 SV=3	PF00514//PF07448//PF05672//PF02985	Armadillo/beta-catenin-like repeat//Secreted phosphoprotein 24 (Spp-24)//MAP7 (E-MAP-115) family//HEAT repeat	GO:0046849//GO:0000226	bone remodeling//microtubule cytoskeleton organization	GO:0005515	protein binding	GO:0015630//GO:0005576	microtubule cytoskeleton//extracellular region	KOG0167	FOG: Armadillo/beta-catenin-like repeats
c91889_g1	7.20225	48.8194	-2.7609	1.5024e-08	2.8312e-06	3424	657552957	XP_008280871.1	2177	0	PREDICTED: glucose-6-phosphate translocase-like [Stegastes partitus]>gi|657552959|ref|XP_008280872.1| PREDICTED: glucose-6-phosphate translocase-like [Stegastes partitus]>gi|657552961|ref|XP_008280873.1| PREDICTED: glucose-6-phosphate translocase-like [Stegastes partitus]	835957074	XM_012921985.1	879	0	PREDICTED: Maylandia zebra glucose-6-phosphate translocase-like (LOC101481570), transcript variant X4, mRNA	K08171	SLC37A4	MFS transporter, OPA family, solute carrier family 37 (glycerol-6-phosphate transporter), member 4	http://www.genome.jp/dbget-bin/www_bget?ko:K08171	O43826	1584	0	Glucose-6-phosphate translocase OS=Homo sapiens GN=SLC37A4 PE=1 SV=1	PF00854//PF07690	POT family//Major Facilitator Superfamily	GO:0006810//GO:0055085	transport//transmembrane transport	GO:0005215	transporter activity	GO:0016020//GO:0016021	membrane//integral component of membrane	KOG2533	Permease of the major facilitator superfamily
c20750_g1	244.376	1653.47	-2.7583	5.8894e-238	7.0253e-234	1225	317135055	ADV03093.1	1297	8.99574e-177	apolipoprotein, partial [Monopterus albus]	317135054	HQ603782.1	1104	0	Monopterus albus apolipoprotein (apo) mRNA, partial cds	--	--	--	--	O42175	669	2.90088e-83	Apolipoprotein A-I OS=Sparus aurata GN=apoa1 PE=2 SV=1	PF06009//PF00430//PF05478//PF01442//PF15009//PF09074//PF02601//PF01254//PF09177//PF04799//PF07464//PF04513//PF05823	Laminin Domain II//ATP synthase B/B' CF(0)//Prominin//Apolipoprotein A1/A4/E domain//Transmembrane protein 173//Mer2//Exonuclease VII, large subunit//Nuclear transition protein 2//Syntaxin 6, N-terminal//fzo-like conserved region//Apolipophorin-III precursor (apoLp-III)//Baculovirus polyhedron envelope protein, PEP, C terminus//Nematode fatty acid retinoid binding protein (Gp-FAR-1)	GO:0042157//GO:0007131//GO:0015986//GO:0015992//GO:0006869//GO:0007155//GO:0007283//GO:0008053//GO:0002218//GO:0048193//GO:0032481//GO:0006308	lipoprotein metabolic process//reciprocal meiotic recombination//ATP synthesis coupled proton transport//proton transport//lipid transport//cell adhesion//spermatogenesis//mitochondrial fusion//activation of innate immune response//Golgi vesicle transport//positive regulation of type I interferon production//DNA catabolic process	GO:0003677//GO:0003924//GO:0008289//GO:0008855//GO:0015078//GO:0005198	DNA binding//GTPase activity//lipid binding//exodeoxyribonuclease VII activity//hydrogen ion transmembrane transporter activity//structural molecule activity	GO:0005634//GO:0045263//GO:0005741//GO:0019031//GO:0000786//GO:0019028//GO:0000794//GO:0009318//GO:0005576//GO:0016021//GO:0016020	nucleus//proton-transporting ATP synthase complex, coupling factor F(o)//mitochondrial outer membrane//viral envelope//nucleosome//viral capsid//condensed nuclear chromosome//exodeoxyribonuclease VII complex//extracellular region//integral component of membrane//membrane	--	--
c95957_g1	23.0405	155.891	-2.7583	4.9213e-24	3.1061e-21	1778	734613292	XP_010734146.1	1247	5.99338e-165	PREDICTED: annexin A1-like [Larimichthys crocea]	734613291	XM_010735844.1	382	0	PREDICTED: Larimichthys crocea annexin A1-like (LOC104922892), mRNA	K17091	ANXA1	annexin A1	http://www.genome.jp/dbget-bin/www_bget?ko:K17091	P14087	815	1.3699e-101	Annexin A1 OS=Cavia cutleri GN=ANXA1 PE=1 SV=1	PF00191	Annexin	--	--	GO:0005509//GO:0005544	calcium ion binding//calcium-dependent phospholipid binding	--	--	KOG0819	Annexin
c88920_g4	6.90215	46.3233	-2.7466	3.8263e-08	6.7721e-06	3074	571256583	CCJ67607.1	1357	1.07027e-175	inhibin, alpha [Dicentrarchus labrax]	571256582	HE967316.1	494	0	Dicentrarchus labrax mRNA for inhibin, alpha (inha gene)	K05500	INHA	inhibin, alpha	http://www.genome.jp/dbget-bin/www_bget?ko:K05500	P43031	558	3.184e-62	Inhibin alpha chain OS=Gallus gallus GN=INHA PE=3 SV=2	PF00019//PF00688	Transforming growth factor beta like domain//TGF-beta propeptide	GO:0040007//GO:0007165//GO:0008283	growth//signal transduction//cell proliferation	GO:0008083	growth factor activity	--	--	KOG3900	Transforming growth factor beta, bone morphogenetic protein and related proteins
c83769_g1	14.6379	97.0877	-2.7296	2.1419e-15	8.3226e-13	2676	657564520	XP_008285514.1	1682	0	PREDICTED: diacylglycerol O-acyltransferase 2 [Stegastes partitus]	736170280	XM_010767331.1	634	0	PREDICTED: Notothenia coriiceps diacylglycerol O-acyltransferase 2 (dgat2), mRNA	K11160	DGAT2	diacylglycerol O-acyltransferase 2	http://www.genome.jp/dbget-bin/www_bget?ko:K11160	Q4V9F0	1442	0	Diacylglycerol O-acyltransferase 2 OS=Danio rerio GN=dgat2 PE=2 SV=1	PF03982//PF01254	Diacylglycerol acyltransferase//Nuclear transition protein 2	GO:0007283	spermatogenesis	GO:0003677//GO:0016747	DNA binding//transferase activity, transferring acyl groups other than amino-acyl groups	GO:0005634//GO:0000786	nucleus//nucleosome	KOG0831	Acyl-CoA:diacylglycerol acyltransferase (DGAT)
c84479_g1	8.83609	58.6092	-2.7296	7.1123e-10	1.5741e-07	2797	808867412	KKF17966.1	2523	0	Ras-GEF domain-containing family member 1B-A [Larimichthys crocea]	542224415	XM_003444539.2	1062	0	PREDICTED: Oreochromis niloticus ras-GEF domain-containing family member 1B-A-like (LOC100696614), transcript variant X1, mRNA	--	--	--	--	Q6DHR3	2271	0	Ras-GEF domain-containing family member 1B-A OS=Danio rerio GN=rasgef1ba PE=2 SV=2	PF07649//PF00617//PF04335	C1-like domain//RasGEF domain//VirB8 protein	GO:0043087//GO:0007264//GO:0055114	regulation of GTPase activity//small GTPase mediated signal transduction//oxidation-reduction process	GO:0047134//GO:0005085	protein-disulfide reductase activity//guanyl-nucleotide exchange factor activity	GO:0016020	membrane	KOG3541	Predicted guanine nucleotide exchange factor
c83688_g1	5.8685	38.8675	-2.7275	5.247e-07	7.8043e-05	1946	657555930	XP_008282312.1	668	1.72797e-79	PREDICTED: protein FAM177A1-like isoform X2 [Stegastes partitus]	734632078	XM_010746153.1	379	0	PREDICTED: Larimichthys crocea protein FAM177A1-like (LOC104931206), transcript variant X2, mRNA	--	--	--	--	A6QLZ5	314	4.49711e-31	Protein FAM177A1 OS=Bos taurus GN=FAM177A1 PE=2 SV=1	PF06005//PF06401	Protein of unknown function (DUF904)//Alpha-2-macroglobulin RAP, C-terminal domain	GO:0000917//GO:0043093//GO:0007165	barrier septum assembly//FtsZ-dependent cytokinesis//signal transduction	GO:0050750//GO:0008201	low-density lipoprotein particle receptor binding//heparin binding	GO:0005783//GO:0005737	endoplasmic reticulum//cytoplasm	--	--
c93038_g1	28.4422	185.196	-2.7029	1.2057e-27	8.9334e-25	2494	657533632	XP_008273804.1	725	6.68137e-86	PREDICTED: lysosome-associated membrane glycoprotein 1-like [Stegastes partitus]	657798368	XM_008328046.1	207	9.57863e-102	PREDICTED: Cynoglossus semilaevis lysosome-associated membrane glycoprotein 1-like (LOC103391683), mRNA	K06528	LAMP1_2, CD107	lysosomal-associated membrane protein 1/2	http://www.genome.jp/dbget-bin/www_bget?ko:K06528	P05300	352	4.82289e-34	Lysosome-associated membrane glycoprotein 1 OS=Gallus gallus GN=LAMP1 PE=2 SV=1	PF01299	Lysosome-associated membrane glycoprotein (Lamp)	--	--	--	--	GO:0016020	membrane	--	--
c90150_g1	4.8015	31.0551	-2.6933	8.4831e-06	0.00098246	2180	657586033	XP_008297239.1	739	6.27766e-88	PREDICTED: uncharacterized protein LOC103370097 [Stegastes partitus]	--	--	--	--	--	--	--	--	--	Q80W31	157	1.47177e-09	Zinc finger protein 569 OS=Mus musculus GN=Znf569 PE=2 SV=2	PF05191//PF13912//PF00096//PF01363//PF13465	Adenylate kinase, active site lid//C2H2-type zinc finger//Zinc finger, C2H2 type//FYVE zinc finger//Zinc-finger double domain	GO:0046034//GO:0006144	ATP metabolic process//purine nucleobase metabolic process	GO:0046872//GO:0004017	metal ion binding//adenylate kinase activity	--	--	KOG1721	FOG: Zn-finger
c92971_g2	25.3746	163.736	-2.6899	1.664e-24	1.0729e-21	5838	734642646	XP_010750267.1	2532	0	PREDICTED: glutamate decarboxylase 1-like [Larimichthys crocea]	734642645	XM_010751965.1	1007	0	PREDICTED: Larimichthys crocea glutamate decarboxylase 1-like (LOC104936027), mRNA	K01580	E4.1.1.15, gadB, gadA, GAD	glutamate decarboxylase	http://www.genome.jp/dbget-bin/www_bget?ko:K01580	P14748	1997	0	Glutamate decarboxylase 1 OS=Felis catus GN=GAD1 PE=2 SV=3	PF00282//PF01212//PF01276	Pyridoxal-dependent decarboxylase conserved domain//Beta-eliminating lyase//Orn/Lys/Arg decarboxylase, major domain	GO:0006520//GO:0019752	cellular amino acid metabolic process//carboxylic acid metabolic process	GO:0030170//GO:0003824//GO:0016829//GO:0016831	pyridoxal phosphate binding//catalytic activity//lyase activity//carboxy-lyase activity	--	--	KOG0629	Glutamate decarboxylase and related proteins
c85615_g1	17.4054	111.999	-2.6859	3.1003e-17	1.3597e-14	6484	657586041	XP_008297243.1	4914	0	PREDICTED: integrator complex subunit 3 [Stegastes partitus]	657586040	XM_008299021.1	2188	0	PREDICTED: Stegastes partitus integrator complex subunit 3 (ints3), mRNA	K13140	INTS3	integrator complex subunit 3	http://www.genome.jp/dbget-bin/www_bget?ko:K13140	Q1LXC9	4604	0	Integrator complex subunit 3 OS=Danio rerio GN=ints3 PE=2 SV=1	PF16692	Folliculin C-terminal domain	GO:0043087	regulation of GTPase activity	GO:0005085	guanyl-nucleotide exchange factor activity	--	--	KOG4262	Uncharacterized conserved protein
c93036_g2	7.06887	45.4157	-2.6836	7.7184e-08	1.3172e-05	2966	734605621	XP_010729920.1	1175	2.42505e-150	PREDICTED: yrdC domain-containing protein, mitochondrial [Larimichthys crocea]	736301269	XM_010794909.1	445	0	PREDICTED: Notothenia coriiceps yrdC N(6)-threonylcarbamoyltransferase domain containing (yrdc), mRNA	--	--	--	--	Q499R4	678	2.60251e-79	YrdC domain-containing protein, mitochondrial OS=Rattus norvegicus GN=Yrdc PE=2 SV=1	PF01300	Telomere recombination	--	--	GO:0003725	double-stranded RNA binding	--	--	KOG3051	RNA binding/translational regulation protein of the SUA5 family
c92386_g1	13.3708	85.8068	-2.682	1.5394e-13	5.0868e-11	1323	734625409	XP_010740802.1	1805	0	PREDICTED: kinesin-like protein KIF11, partial [Larimichthys crocea]	734625408	XM_010742500.1	721	0	PREDICTED: Larimichthys crocea kinesin family member 11 (kif11), partial mRNA	K10398	KIF11, EG5	kinesin family member 11	http://www.genome.jp/dbget-bin/www_bget?ko:K10398	B2GU58	1658	0	Kinesin-like protein KIF11 OS=Xenopus tropicalis GN=kif11 PE=2 SV=1	PF00225	Kinesin motor domain	GO:0007017//GO:0007018	microtubule-based process//microtubule-based movement	GO:0005524//GO:0008017//GO:0003777	ATP binding//microtubule binding//microtubule motor activity	GO:0045298//GO:0005874	tubulin complex//microtubule	KOG0243	Kinesin-like protein
c101021_g1	6.06856	38.284	-2.6573	9.3028e-07	0.00013148	9656	657597253	XP_008303359.1	6097	0	PREDICTED: tenascin-like isoform X2 [Stegastes partitus]	657597252	XM_008305137.1	2388	0	PREDICTED: Stegastes partitus tenascin-like (LOC103374965), transcript variant X2, mRNA	K06252	TN	tenascin	http://www.genome.jp/dbget-bin/www_bget?ko:K06252	P10039	3671	0	Tenascin OS=Gallus gallus GN=TNC PE=1 SV=2	PF00041//PF16656//PF00008	Fibronectin type III domain//Purple acid Phosphatase, N-terminal domain//EGF-like domain	GO:0006771//GO:0019497	riboflavin metabolic process//hexachlorocyclohexane metabolic process	GO:0046872//GO:0003993//GO:0005515	metal ion binding//acid phosphatase activity//protein binding	--	--	KOG1225	Teneurin-1 and related extracellular matrix proteins, contain EGF-like repeats
c100236_g1	29.1758	183.705	-2.6545	6.5825e-27	4.7589e-24	5223	808886799	KKF33308.1	608	1.06116e-65	Tumor necrosis factor receptor superfamily member 10B [Larimichthys crocea]	734650187	XM_010756113.1	217	5.57642e-107	PREDICTED: Larimichthys crocea tumor necrosis factor receptor superfamily member 10B-like (LOC104939559), transcript variant X2, mRNA	--	--	--	--	P83626	227	1.10328e-18	Tumor necrosis factor receptor superfamily member 26 OS=Mus musculus GN=Tnfrsf26 PE=2 SV=1	PF04810//PF00020//PF00531	Sec23/Sec24 zinc finger//TNFR/NGFR cysteine-rich region//Death domain	GO:0006888//GO:0007165//GO:0006886	ER to Golgi vesicle-mediated transport//signal transduction//intracellular protein transport	GO:0008270//GO:0005515	zinc ion binding//protein binding	GO:0030127	COPII vesicle coat	--	--
c88446_g1	5.76847	36.2742	-2.6527	1.8374e-06	0.00024435	3051	736193961	XP_010772152.1	522	6.05602e-58	PREDICTED: endothelin-3 isoform X1 [Notothenia coriiceps]	736193960	XM_010773850.1	140	2.06439e-64	PREDICTED: Notothenia coriiceps endothelin 3 (edn3), transcript variant X1, mRNA	K05227	EDN3	endothelin-3	http://www.genome.jp/dbget-bin/www_bget?ko:K05227	P48299	251	4.34524e-22	Endothelin-3 OS=Mus musculus GN=Edn3 PE=2 SV=1	PF00322	Endothelin family	GO:0019229	regulation of vasoconstriction	--	--	GO:0005576	extracellular region	--	--
c94124_g2	6.23528	39.0944	-2.6484	7.5008e-07	0.00010819	2093	734648053	XP_010753247.1	822	8.69686e-101	PREDICTED: protein phosphatase 1 regulatory subunit 35-like [Larimichthys crocea]	657587090	XM_008299598.1	218	6.15353e-108	PREDICTED: Stegastes partitus protein phosphatase 1, regulatory subunit 35 (ppp1r35), transcript variant X2, mRNA	--	--	--	--	Q0P427	277	1.24876e-25	Protein phosphatase 1 regulatory subunit 35 OS=Danio rerio GN=ppp1r35 PE=2 SV=1	PF00008	EGF-like domain	--	--	GO:0005515	protein binding	--	--	--	--
c94326_g3	7.63572	47.8398	-2.6474	4.4452e-08	7.8095e-06	4416	734610882	XP_010732818.1	4610	0	PREDICTED: FCH domain only protein 1-like [Larimichthys crocea]	736311130	XM_010797667.1	1821	0	PREDICTED: Notothenia coriiceps FCH domain only 1 (fcho1), transcript variant X3, mRNA	--	--	--	--	E7FBF7	1542	0	F-BAR domain only protein 1 OS=Danio rerio GN=fcho1 PE=1 SV=2	PF13851	Growth-arrest specific micro-tubule binding	GO:0048870	cell motility	--	--	GO:0031514	motile cilium	KOG2398	Predicted proline-serine-threonine phosphatase-interacting protein (PSTPIP)
c78697_g1	5.00156	31.1524	-2.6389	1.0452e-05	0.0011814	1903	808859366	KKF11509.1	1569	0	1-acylglycerol-3-phosphate O-acyltransferase ABHD5 [Larimichthys crocea]	734633414	XM_010746890.1	596	0	PREDICTED: Larimichthys crocea abhydrolase domain containing 5 (abhd5), mRNA	K13699	ABHD5, CGI-58	abhydrolase domain-containing protein 5	http://www.genome.jp/dbget-bin/www_bget?ko:K13699	Q8WTS1	984	3.56743e-126	1-acylglycerol-3-phosphate O-acyltransferase ABHD5 OS=Homo sapiens GN=ABHD5 PE=1 SV=1	PF07859	alpha/beta hydrolase fold	GO:0008152	metabolic process	GO:0016787	hydrolase activity	--	--	KOG4409	Predicted hydrolase/acyltransferase (alpha/beta hydrolase superfamily)
c98399_g2	10.1032	62.8882	-2.638	3.82e-10	8.7631e-08	3331	734637381	XP_010747374.1	1328	2.87266e-171	PREDICTED: mitochondrial carnitine/acylcarnitine carrier protein-like [Larimichthys crocea]>gi|808867308|gb|KKF17876.1| Mitochondrial carnitine/acylcarnitine carrier protein [Larimichthys crocea]	734637380	XM_010749072.1	517	0	PREDICTED: Larimichthys crocea mitochondrial carnitine/acylcarnitine carrier protein-like (LOC104933579), mRNA	K15109	SLC25A20_29, CACT, CACL, CRC1	solute carrier family 25 (mitochondrial carnitine/acylcarnitine transporter), member 20/29	http://www.genome.jp/dbget-bin/www_bget?ko:K15109	Q9Z2Z6	977	6.72397e-121	Mitochondrial carnitine/acylcarnitine carrier protein OS=Mus musculus GN=Slc25a20 PE=1 SV=1	PF03014	Structural protein 2	--	--	GO:0005198	structural molecule activity	--	--	KOG0758	Mitochondrial carnitine-acylcarnitine carrier protein
c89179_g2	5.00156	30.9903	-2.6314	1.1395e-05	0.0012764	3422	734638247	XP_010747850.1	1534	0	PREDICTED: serine/threonine-protein kinase SBK1-like [Larimichthys crocea]	657593916	XM_008303330.1	636	0	PREDICTED: Stegastes partitus serine/threonine-protein kinase SBK1-like (LOC103373441), mRNA	K08858	SBK	serine/threonine-protein kinase SBK	http://www.genome.jp/dbget-bin/www_bget?ko:K08858	Q90ZY4	1238	1.37254e-157	Serine/threonine-protein kinase SBK1 OS=Danio rerio GN=sbk1 PE=1 SV=1	PF00069//PF05445//PF06293//PF00874//PF07714	Protein kinase domain//Poxvirus serine/threonine protein kinase//Lipopolysaccharide kinase (Kdo/WaaP) family//PRD domain//Protein tyrosine kinase	GO:0006355//GO:0006468	regulation of transcription, DNA-templated//protein phosphorylation	GO:0016773//GO:0004672//GO:0005524	phosphotransferase activity, alcohol group as acceptor//protein kinase activity//ATP binding	GO:0016020	membrane	KOG1345	Serine/threonine kinase
c97637_g2	7.03786	43.5699	-2.6301	1.9662e-07	3.144e-05	4368	554803506	XP_005912722.1	4531	0	PREDICTED: putative ATP-dependent RNA helicase DHX30-like [Haplochromis burtoni]	734632805	XM_010746553.1	1517	0	PREDICTED: Larimichthys crocea DEAH (Asp-Glu-Ala-His) box helicase 30 (dhx30), mRNA	K13185	DHX30	ATP-dependent RNA helicase DHX30	http://www.genome.jp/dbget-bin/www_bget?ko:K13185	Q5ZI74	2518	0	Putative ATP-dependent RNA helicase DHX30 OS=Gallus gallus GN=DHX30 PE=2 SV=1	PF00005//PF00437//PF00325//PF03368//PF00263//PF00270//PF04408//PF01580	ABC transporter//Type II/IV secretion system protein//Bacterial regulatory proteins, crp family//Dicer dimerisation domain//Bacterial type II and III secretion system protein//DEAD/DEAH box helicase//Helicase associated domain (HA2)//FtsK/SpoIIIE family	GO:0051252//GO:0009306//GO:0006355//GO:0006810	regulation of RNA metabolic process//protein secretion//regulation of transcription, DNA-templated//transport	GO:0016887//GO:0003676//GO:0000166//GO:0004386//GO:0016891//GO:0005524//GO:0003677	ATPase activity//nucleic acid binding//nucleotide binding//helicase activity//endoribonuclease activity, producing 5'-phosphomonoesters//ATP binding//DNA binding	--	--	KOG0920	ATP-dependent RNA helicase A
c73436_g1	6.16859	37.7978	-2.6153	1.3674e-06	0.00018705	1579	734650878	XP_010754786.1	1670	0	PREDICTED: protein FAM49B [Larimichthys crocea]	657585054	XM_008298484.1	826	0	PREDICTED: Stegastes partitus family with sequence similarity 49, member B (fam49b), mRNA	--	--	--	--	Q9NUQ9	1557	0	Protein FAM49B OS=Homo sapiens GN=FAM49B PE=1 SV=1	--	--	--	--	--	--	--	--	--	--
c88077_g1	4.60144	28.1376	-2.6123	3.1228e-05	0.0031757	2270	734613770	XP_010734407.1	1374	0	PREDICTED: protein FAM84B-like [Larimichthys crocea]>gi|808876464|gb|KKF25100.1| Protein FAM84B [Larimichthys crocea]	734613769	XM_010736105.1	703	0	PREDICTED: Larimichthys crocea protein FAM84B-like (LOC104923110), mRNA	--	--	--	--	Q96KN1	943	4.35591e-119	Protein FAM84B OS=Homo sapiens GN=FAM84B PE=1 SV=1	PF07664	Ferrous iron transport protein B C terminus	GO:0015684	ferrous iron transport	GO:0015093	ferrous iron transmembrane transporter activity	GO:0016021	integral component of membrane	--	--
c87156_g1	7.86912	48.1062	-2.6119	5.1927e-08	9.0692e-06	1909	657585852	XP_008297141.1	1288	1.48833e-170	PREDICTED: DNA repair protein XRCC3 [Stegastes partitus]	657585851	XM_008298919.1	516	0	PREDICTED: Stegastes partitus X-ray repair complementing defective repair in Chinese hamster cells 3 (xrcc3), mRNA	K10880	XRCC3	DNA-repair protein XRCC3	http://www.genome.jp/dbget-bin/www_bget?ko:K10880	Q9CXE6	721	4.94204e-87	DNA repair protein XRCC3 OS=Mus musculus GN=Xrcc3 PE=2 SV=1	PF00154//PF05625//PF03796	recA bacterial DNA recombination protein//PAXNEB protein//DnaB-like helicase C terminal domain	GO:0006281//GO:0006260//GO:0009432	DNA repair//DNA replication//SOS response	GO:0003697//GO:0005524//GO:0003678	single-stranded DNA binding//ATP binding//DNA helicase activity	GO:0033588//GO:0005657	Elongator holoenzyme complex//replication fork	KOG1564	DNA repair protein RHP57
c98942_g3	6.46869	39.5158	-2.6109	8.0815e-07	0.00011545	3840	657579894	XP_008293886.1	854	2.42761e-100	PREDICTED: nuclear inhibitor of protein phosphatase 1-like [Stegastes partitus]	657579893	XM_008295664.1	42	7.82787e-10	PREDICTED: Stegastes partitus nuclear inhibitor of protein phosphatase 1-like (LOC103367583), mRNA	K13216	PPP1R8, NIPP1	nuclear inhibitor of protein phosphatase 1	http://www.genome.jp/dbget-bin/www_bget?ko:K13216	Q12972	638	3.73034e-72	Nuclear inhibitor of protein phosphatase 1 OS=Homo sapiens GN=PPP1R8 PE=1 SV=2	PF03776	Septum formation topological specificity factor MinE	GO:0051301//GO:0032955	cell division//regulation of barrier septum assembly	--	--	--	--	KOG3108	Single-stranded DNA-binding replication protein A (RPA), medium (30 kD) subunit
c87636_g1	4.60144	28.1052	-2.6107	3.1773e-05	0.0032229	2019	542246402	XP_003455353.2	1738	0	PREDICTED: phosphoserine aminotransferase-like isoform 1 [Oreochromis niloticus]	734613513	XM_010735967.1	723	0	PREDICTED: Larimichthys crocea phosphoserine aminotransferase 1 (psat1), mRNA	K00831	serC, PSAT1	phosphoserine aminotransferase	http://www.genome.jp/dbget-bin/www_bget?ko:K00831	Q9Y617	1420	0	Phosphoserine aminotransferase OS=Homo sapiens GN=PSAT1 PE=1 SV=2	--	--	--	--	--	--	--	--	KOG2790	Phosphoserine aminotransferase
c65594_g1	6.66875	40.7153	-2.6101	5.5343e-07	8.1705e-05	1988	193795860	ACF21983.1	302	2.31272e-29	apolipoprotein C-II [Oplegnathus fasciatus]	--	--	--	--	--	--	--	--	--	--	--	--	--	PF05778//PF05355	Apolipoprotein CIII (Apo-CIII)//Apolipoprotein C-II	GO:0042157//GO:0006869//GO:0006629	lipoprotein metabolic process//lipid transport//lipid metabolic process	GO:0008047//GO:0008289	enzyme activator activity//lipid binding	GO:0042627//GO:0005576	chylomicron//extracellular region	--	--
c95130_g2	6.73544	40.9422	-2.6037	5.3424e-07	7.9265e-05	3242	317419569	CBN81606.1	661	2.36109e-73	Cerebellar degeneration-related protein 2 [Dicentrarchus labrax]	734594136	XM_010732901.1	381	0	PREDICTED: Larimichthys crocea cerebellar degeneration-related protein 2, 62kDa (cdr2), mRNA	--	--	--	--	Q5ZJA3	425	8.06336e-43	Cerebellar degeneration-related protein 2 OS=Gallus gallus GN=CDR2 PE=2 SV=1	PF04659//PF00015//PF07851	Archaeal flagella protein//Methyl-accepting chemotaxis protein (MCP) signalling domain//TMPIT-like protein	GO:0097588//GO:0007165	archaeal or bacterial-type flagellum-dependent cell motility//signal transduction	GO:0004871	signal transducer activity	GO:0016020//GO:0016021	membrane//integral component of membrane	--	--
c76902_g1	9.86975	59.2251	-2.5851	1.9179e-09	4.0493e-07	2936	657557746	XP_008283013.1	2192	0	PREDICTED: RING finger protein 219 [Stegastes partitus]	734602607	XM_010729964.1	853	0	PREDICTED: Larimichthys crocea ring finger protein 219 (rnf219), mRNA	--	--	--	--	Q5W0B1	674	4.81647e-74	RING finger protein 219 OS=Homo sapiens GN=RNF219 PE=1 SV=1	PF12678//PF03854//PF00097//PF07989//PF14634//PF13639//PF02183//PF04977//PF01166//PF06005	RING-H2 zinc finger//P-11 zinc finger//Zinc finger, C3HC4 type (RING finger)//Centrosomin N-terminal motif 1//zinc-RING finger domain//Ring finger domain//Homeobox associated leucine zipper//Septum formation initiator//TSC-22/dip/bun family//Protein of unknown function (DUF904)	GO:0007049//GO:0043093//GO:0000917//GO:0006355	cell cycle//FtsZ-dependent cytokinesis//barrier septum assembly//regulation of transcription, DNA-templated	GO:0008270//GO:0046872//GO:0003700//GO:0043565//GO:0003723//GO:0005515	zinc ion binding//metal ion binding//transcription factor activity, sequence-specific DNA binding//sequence-specific DNA binding//RNA binding//protein binding	GO:0005815//GO:0005667//GO:0005737	microtubule organizing center//transcription factor complex//cytoplasm	KOG4159	Predicted E3 ubiquitin ligase
c80050_g1	5.60175	33.227	-2.5684	7.4532e-06	0.00087767	3055	657583991	XP_008296130.1	1357	3.35211e-175	PREDICTED: leukotriene B4 receptor 1-like [Stegastes partitus]>gi|657583993|ref|XP_008296131.1| PREDICTED: leukotriene B4 receptor 1-like [Stegastes partitus]	734619886	XM_010739463.1	522	0	PREDICTED: Larimichthys crocea leukotriene B4 receptor 1-like (LOC104925761), transcript variant X2, mRNA	--	--	--	--	Q15722	572	7.81653e-64	Leukotriene B4 receptor 1 OS=Homo sapiens GN=LTB4R PE=1 SV=2	PF07646//PF00001//PF01344	Kelch motif//7 transmembrane receptor (rhodopsin family)//Kelch motif	GO:0007186	G-protein coupled receptor signaling pathway	GO:0004930//GO:0005515	G-protein coupled receptor activity//protein binding	GO:0016021	integral component of membrane	KOG3656	FOG: 7 transmembrane receptor
c84108_g1	6.70209	39.6131	-2.5633	1.0281e-06	0.00014294	1392	657531581	XP_008301850.1	1439	0	PREDICTED: transcription factor SOX-3 [Stegastes partitus]	736237382	XM_010785689.1	934	0	PREDICTED: Notothenia coriiceps SRY (sex determining region Y)-box 3 (sox3), mRNA	K09267	SOX1S	transcription factor SOX1/3/14/21 (SOX group B)	http://www.genome.jp/dbget-bin/www_bget?ko:K09267	Q6EJB7	1346	0	Transcription factor Sox-3 OS=Danio rerio GN=sox3 PE=1 SV=1	PF12336	SOX transcription factor	GO:0006355	regulation of transcription, DNA-templated	--	--	--	--	KOG0527	HMG-box transcription factor
c96012_g2	5.36501	31.6581	-2.5609	1.2673e-05	0.0014049	3476	317420145	CBN82181.1	2222	0	Metalloendopeptidase homolog PEX [Dicentrarchus labrax]	734626522	XM_010743106.1	938	0	PREDICTED: Larimichthys crocea phosphate regulating endopeptidase homolog, X-linked (phex), mRNA	K08636	PHEX	phosphate-regulating neutral endopeptidase	http://www.genome.jp/dbget-bin/www_bget?ko:K08636	P78562	1398	5.92757e-176	Phosphate-regulating neutral endopeptidase OS=Homo sapiens GN=PHEX PE=1 SV=1	PF05649//PF01431	Peptidase family M13//Peptidase family M13	GO:0006508	proteolysis	GO:0004222	metalloendopeptidase activity	--	--	KOG3624	M13 family peptidase
c76058_g1	6.73544	39.7103	-2.5597	1.0183e-06	0.00014191	2876	498935291	XP_004540892.1	2110	0	PREDICTED: sodium-dependent lysophosphatidylcholine symporter 1-B-like [Maylandia zebra]	736293866	XM_010792297.1	804	0	PREDICTED: Notothenia coriiceps sodium-dependent lysophosphatidylcholine symporter 1-B-like (LOC104963679), mRNA	--	--	--	--	Q6DEJ6	1668	0	Sodium-dependent lysophosphatidylcholine symporter 1-B OS=Danio rerio GN=mfsd2ab PE=2 SV=1	--	--	--	--	--	--	--	--	--	--
c95075_g1	12.6039	73.7154	-2.5481	3.0962e-11	7.9258e-09	4188	736279060	XP_010790430.1	1614	0	PREDICTED: uncharacterized protein LOC104963527 [Notothenia coriiceps]	542187989	XM_003447977.2	218	1.24108e-107	PREDICTED: Oreochromis niloticus flocculation protein FLO11-like (LOC100702635), mRNA	--	--	--	--	P61129	338	2.47545e-30	Zinc finger CCCH domain-containing protein 6 OS=Homo sapiens GN=ZC3H6 PE=2 SV=2	PF00642//PF15313	Zinc finger C-x8-C-x5-C-x3-H type (and similar)//Hexamethylene bis-acetamide-inducible protein	GO:0000122//GO:0007050//GO:0045859	negative regulation of transcription from RNA polymerase II promoter//cell cycle arrest//regulation of protein kinase activity	GO:0004861//GO:0046872//GO:0017069	cyclin-dependent protein serine/threonine kinase inhibitor activity//metal ion binding//snRNA binding	GO:0005634//GO:0005737	nucleus//cytoplasm	KOG1040	Polyadenylation factor I complex, subunit, Yth1 (CPSF subunit)
c101374_g2	5.96853	34.6534	-2.5375	5.5557e-06	0.00066473	5431	499000869	XP_004554837.1	3949	0	PREDICTED: sodium bicarbonate transporter-like protein 11 isoform X3 [Maylandia zebra]	734632054	XM_010746140.1	1984	0	PREDICTED: Larimichthys crocea solute carrier family 4, sodium borate transporter, member 11 (slc4a11), mRNA	--	--	--	--	Q8NBS3	2404	0	Sodium bicarbonate transporter-like protein 11 OS=Homo sapiens GN=SLC4A11 PE=1 SV=2	PF00955//PF07565//PF08102	HCO3- transporter family//Band 3 cytoplasmic domain//Scorpion antimicrobial peptide	GO:0006820	anion transport	GO:0008509	anion transmembrane transporter activity	GO:0005576//GO:0016021	extracellular region//integral component of membrane	KOG1172	Na+-independent Cl/HCO3 exchanger AE1 and related transporters (SLC4 family)
c87511_g1	74.3565	429.52	-2.5302	2.1917e-57	3.5329e-54	4179	317419489	CBN81526.1	1716	0	DnaJ homolog subfamily B member 12 [Dicentrarchus labrax]	734594325	XM_010742789.1	793	0	PREDICTED: Larimichthys crocea DnaJ (Hsp40) homolog, subfamily B, member 12 (dnajb12), mRNA	K09518	DNAJB12	DnaJ homolog subfamily B member 12	http://www.genome.jp/dbget-bin/www_bget?ko:K09518	Q9NXW2	1149	1.27424e-142	DnaJ homolog subfamily B member 12 OS=Homo sapiens GN=DNAJB12 PE=1 SV=4	PF07809	RTP801 C-terminal region	GO:0009968	negative regulation of signal transduction	--	--	GO:0005737	cytoplasm	KOG0714	Molecular chaperone (DnaJ superfamily)
c87104_g1	153.681	880.662	-2.5186	4.4187e-115	1.3515e-111	3953	735008959	AJA37522.1	3664	0	solute carrier family 4 member a1 anion exchanger [Sciaenops ocellatus]	735008958	KM387713.1	1428	0	Sciaenops ocellatus solute carrier family 4 member a1 anion exchanger mRNA, complete cds	K06573	SLC4A1, AE1	solute carrier family 4 (anion exchanger), member 1	http://www.genome.jp/dbget-bin/www_bget?ko:K06573	P32847	3342	0	Band 3 anion exchange protein OS=Oncorhynchus mykiss GN=slc4a1 PE=2 SV=2	PF00325//PF07565//PF00955	Bacterial regulatory proteins, crp family//Band 3 cytoplasmic domain//HCO3- transporter family	GO:0006355//GO:0006820	regulation of transcription, DNA-templated//anion transport	GO:0008509//GO:0003677	anion transmembrane transporter activity//DNA binding	GO:0016021	integral component of membrane	KOG1172	Na+-independent Cl/HCO3 exchanger AE1 and related transporters (SLC4 family)
c96458_g2	19.3394	109.795	-2.5052	1.0254e-15	4.0772e-13	3407	673912059	AIK66549.1	1311	2.94768e-172	GATA-binding factor 3 [Dicentrarchus labrax]	673912058	KJ818348.1	614	0	Dicentrarchus labrax GATA-binding factor 3 mRNA, complete cds	K17894	GATA2	GATA-binding protein 2	http://www.genome.jp/dbget-bin/www_bget?ko:K17894	P23824	604	1.59037e-66	GATA-binding factor 2 OS=Gallus gallus GN=GATA2 PE=2 SV=1	PF01412//PF01873//PF00320//PF08273//PF00641	Putative GTPase activating protein for Arf//Domain found in IF2B/IF5//GATA zinc finger//Zinc-binding domain of primase-helicase//Zn-finger in Ran binding protein and others	GO:0006355//GO:0006413//GO:0006446//GO:0006269//GO:0006351	regulation of transcription, DNA-templated//translational initiation//regulation of translational initiation//DNA replication, synthesis of RNA primer//transcription, DNA-templated	GO:0043565//GO:0005096//GO:0008270//GO:0003700//GO:0004386//GO:0003896//GO:0003743	sequence-specific DNA binding//GTPase activator activity//zinc ion binding//transcription factor activity, sequence-specific DNA binding//helicase activity//DNA primase activity//translation initiation factor activity	GO:0005657//GO:0005730//GO:0005667//GO:0005840	replication fork//nucleolus//transcription factor complex//ribosome	KOG1601	GATA-4/5/6 transcription factors
c81317_g1	24.5743	139.456	-2.5046	1.544e-19	7.4567e-17	2160	657537609	XP_008275229.1	832	6.17278e-104	PREDICTED: LIM domain transcription factor LMO4-B-like [Stegastes partitus]>gi|657537612|ref|XP_008275230.1| PREDICTED: LIM domain transcription factor LMO4-B-like [Stegastes partitus]	734615375	XM_010736973.1	517	0	PREDICTED: Larimichthys crocea LIM domain transcription factor LMO4-B-like (LOC104923788), mRNA	--	--	--	--	Q801P0	672	1.35792e-81	LIM domain transcription factor LMO4-B OS=Xenopus laevis GN=lmo4-b PE=2 SV=1	PF00412//PF01258//PF03575	LIM domain//Prokaryotic dksA/traR C4-type zinc finger//Peptidase family S51	GO:0006508	proteolysis	GO:0008236//GO:0008270	serine-type peptidase activity//zinc ion binding	--	--	KOG0490	Transcription factor, contains HOX domain
c84232_g1	6.6354	37.4412	-2.4964	2.9326e-06	0.00037057	3082	808885733	KKF32434.1	1708	0	Protein angel [Larimichthys crocea]	657525548	XM_008282693.1	444	0	PREDICTED: Stegastes partitus angel homolog 1 (Drosophila) (angel1), mRNA	K18729	ANGEL	protein angel	http://www.genome.jp/dbget-bin/www_bget?ko:K18729	Q9UNK9	676	1.42064e-74	Protein angel homolog 1 OS=Homo sapiens GN=ANGEL1 PE=2 SV=1	--	--	--	--	--	--	--	--	KOG2338	Transcriptional effector CCR4-related protein
c97203_g1	21.9068	123.41	-2.494	2.1814e-17	9.6733e-15	2140	657528455	XP_008291098.1	1059	2.9728e-136	PREDICTED: embryonic polyadenylate-binding protein 2-B-like [Stegastes partitus]	657528454	XM_008292876.1	549	0	PREDICTED: Stegastes partitus embryonic polyadenylate-binding protein 2-B-like (LOC103365441), mRNA	--	--	--	--	B5XGE7	640	1.90023e-77	Trafficking protein particle complex subunit 2-like protein OS=Salmo salar GN=trappc2l PE=2 SV=1	PF00076//PF04099//PF04628	RNA recognition motif. (a.k.a. RRM, RBD, or RNP domain)//Sybindin-like family//Sedlin, N-terminal conserved region	GO:0006888	ER to Golgi vesicle-mediated transport	GO:0003676	nucleic acid binding	GO:0005801//GO:0005622	cis-Golgi network//intracellular	KOG3444	Uncharacterized conserved protein
c84140_g1	55.4173	312.14	-2.4938	1.7417e-41	2.0776e-38	10738	808873906	KKF23121.1	12902	0	Apolipoprotein B-100 [Larimichthys crocea]	736191545	XM_010773244.1	4264	0	PREDICTED: Notothenia coriiceps apolipoprotein B (apob), mRNA	K14462	APOB	apolipoprotein B	http://www.genome.jp/dbget-bin/www_bget?ko:K14462	P04114	3239	0	Apolipoprotein B-100 OS=Homo sapiens GN=APOB PE=1 SV=2	PF01347//PF14955//PF06448//PF04265//PF09172	Lipoprotein amino terminal region//Mitochondrial ribosome subunit S24//Domain of Unknown Function (DUF1081)//Thiamin pyrophosphokinase, vitamin B1 binding domain//Domain of unknown function (DUF1943)	GO:0006869//GO:0009229	lipid transport//thiamine diphosphate biosynthetic process	GO:0005319//GO:0030975	lipid transporter activity//thiamine binding	GO:0005739	mitochondrion	--	--
c78313_g1	15.3381	86.3903	-2.4937	1.2694e-12	3.8432e-10	4119	3452126	AAC32754.1	3867	0	aminopeptidase N [Pseudopleuronectes americanus]	734645394	XM_010753484.1	1303	0	PREDICTED: Larimichthys crocea aminopeptidase N-like (LOC104937279), mRNA	--	--	--	--	O57579	2970	0	Aminopeptidase N OS=Gallus gallus GN=ANPEP PE=1 SV=1	PF01433	Peptidase family M1	--	--	GO:0008270//GO:0008237	zinc ion binding//metallopeptidase activity	--	--	KOG1046	Puromycin-sensitive aminopeptidase and related aminopeptidases
c73546_g1	7.7024	43.1141	-2.4848	5.6434e-07	8.311e-05	726	--	--	--	--	--	736298579	XM_010794008.1	67	1.80451e-24	PREDICTED: Notothenia coriiceps actin, cytoplasmic 3-like (LOC104965067), mRNA	--	--	--	--	Q24733	115	7.77946e-07	Actin (Fragment) OS=Dictyocaulus viviparus PE=2 SV=1	PF01766	Birnavirus VP2 protein	--	--	GO:0005198	structural molecule activity	--	--	KOG0676	Actin and related proteins
c101844_g2	5.50172	30.6661	-2.4787	2.5187e-05	0.0026149	1535	734636453	XP_010746867.1	405	5.49072e-41	PREDICTED: LOW QUALITY PROTEIN: transcription factor Sox-11-like [Larimichthys crocea]	657582280	XM_008296973.1	323	1.91687e-166	PREDICTED: Stegastes partitus transcription factor Sox-11-like (LOC103368564), mRNA	K09268	SOX4_11_12	transcription factor SOX4/11/12 (SOX group C)	http://www.genome.jp/dbget-bin/www_bget?ko:K09268	P0C1G9	235	7.57401e-20	Transcription factor SOX-11 OS=Rattus norvegicus GN=Sox11 PE=2 SV=1	--	--	--	--	--	--	--	--	--	--
c88089_g1	9.76972	53.9736	-2.4659	2.5223e-08	4.5937e-06	4665	657574099	XP_008290741.1	888	5.48649e-104	PREDICTED: T-cell acute lymphocytic leukemia protein 1 [Stegastes partitus]	734599113	XM_010752665.1	894	0	PREDICTED: Larimichthys crocea T-cell acute lymphocytic leukemia protein 1 (LOC104936600), mRNA	--	--	--	--	Q90YI8	814	2.10402e-95	T-cell acute lymphocytic leukemia protein 1 OS=Takifugu rubripes GN=tal1 PE=2 SV=1	PF00010	Helix-loop-helix DNA-binding domain	--	--	GO:0046983	protein dimerization activity	--	--	KOG4029	Transcription factor HAND2/Transcription factor TAL1/TAL2/LYL1
c75528_g2	19.1727	105.775	-2.4639	6.3809e-15	2.3349e-12	1057	542239208	XP_005457194.1	1024	1.15957e-133	PREDICTED: histone-binding protein N1/N2-like isoform X3 [Oreochromis niloticus]	657530438	XM_008299741.1	587	0	PREDICTED: Stegastes partitus histone-binding protein N1/N2-like (LOC103370602), transcript variant X4, mRNA	K11291	NASP	nuclear autoantigenic sperm protein	http://www.genome.jp/dbget-bin/www_bget?ko:K11291	P49321	580	7.10247e-66	Nuclear autoantigenic sperm protein OS=Homo sapiens GN=NASP PE=1 SV=2	PF00515//PF13174//PF04632//PF13181//PF13374//PF13414//PF04843//PF13176	Tetratricopeptide repeat//Tetratricopeptide repeat//Fusaric acid resistance protein family//Tetratricopeptide repeat//Tetratricopeptide repeat//TPR repeat//Herpesvirus tegument protein, N-terminal conserved region//Tetratricopeptide repeat	GO:0006810//GO:0006508	transport//proteolysis	GO:0005515//GO:0008233	protein binding//peptidase activity	GO:0005886	plasma membrane	--	--
c82107_g2	7.7024	42.4009	-2.4607	8.1364e-07	0.0001161	555	657537314	XP_008275123.1	461	8.54329e-56	PREDICTED: protein LBH [Stegastes partitus]	657537313	XM_008276901.1	245	1.52558e-123	PREDICTED: Stegastes partitus limb bud and heart development (lbh), mRNA	--	--	--	--	Q5RD13	352	6.87946e-41	Protein LBH OS=Pongo abelii GN=LBH PE=3 SV=1	PF06273	Plant specific eukaryotic initiation factor 4B	GO:0006446	regulation of translational initiation	GO:0003743	translation initiation factor activity	GO:0005840	ribosome	--	--
c84936_g1	12.7373	69.7281	-2.4527	2.7524e-10	6.4251e-08	2439	657548040	XP_008278980.1	908	1.30603e-110	PREDICTED: cell division cycle-associated protein 7-like [Stegastes partitus]	657548039	XM_008280758.1	344	6.51027e-178	PREDICTED: Stegastes partitus cell division cycle-associated protein 7-like (LOC103356562), mRNA	--	--	--	--	Q4G059	331	2.65623e-31	Cell division cycle-associated 7-like protein OS=Rattus norvegicus GN=Cdca7l PE=2 SV=1	PF02098//PF01361	Tick histamine binding protein//Tautomerase enzyme	GO:0030682//GO:0006725	evasion or tolerance of host defense response//cellular aromatic compound metabolic process	GO:0016853//GO:0043176	isomerase activity//amine binding	--	--	--	--
c99244_g1	17.0387	93.2626	-2.4525	2.8837e-13	9.3474e-11	3698	734625641	XP_010740927.1	2017	0	PREDICTED: monocarboxylate transporter 1-like [Larimichthys crocea]	734625642	XR_797289.1	739	0	PREDICTED: Larimichthys crocea monocarboxylate transporter 1-like (LOC104928356), transcript variant X2, misc_RNA	--	--	--	--	Q3MHW6	1641	0	Monocarboxylate transporter 1 OS=Bos taurus GN=SLC16A1 PE=2 SV=2	PF07690	Major Facilitator Superfamily	GO:0055085	transmembrane transport	--	--	GO:0016021	integral component of membrane	--	--
c73344_g1	12.804	70.0523	-2.4518	2.5251e-10	5.9294e-08	3655	657543968	XP_008277510.1	1799	0	PREDICTED: transcription factor AP-2 gamma isoform X3 [Stegastes partitus]	657543967	XM_008279288.1	1115	0	PREDICTED: Stegastes partitus transcription factor AP-2 gamma (activating enhancer binding protein 2 gamma) (tfap2c), transcript variant X3, mRNA	K09177	TFAP2C	transcription factor AP-2 gamma	http://www.genome.jp/dbget-bin/www_bget?ko:K09177	Q92754	1255	1.84171e-158	Transcription factor AP-2 gamma OS=Homo sapiens GN=TFAP2C PE=1 SV=1	PF13639//PF00321	Ring finger domain//Plant thionin	GO:0006952	defense response	GO:0005515//GO:0008270	protein binding//zinc ion binding	--	--	KOG3811	Transcription factor AP-2
c10880_g1	132.875	724.479	-2.4469	8.6555e-92	2.065e-88	860	157965713	ABW06868.1	454	6.0357e-53	14 kDa apolipoprotein [Perca flavescens]	222087958	FJ426118.1	219	6.86907e-109	Epinephelus coioides 14 kDa apolipoprotein mRNA, partial cds	--	--	--	--	--	--	--	--	--	--	--	--	--	--	--	--	--	--
c91538_g1	42.1465	229.704	-2.4463	2.6813e-30	2.3011e-27	3166	657535234	XP_008274382.1	2706	0	PREDICTED: disabled homolog 2 isoform X1 [Stegastes partitus]	734621557	XM_010740384.1	1214	0	PREDICTED: Larimichthys crocea Dab, mitogen-responsive phosphoprotein, homolog 2 (Drosophila) (dab2), transcript variant X3, mRNA	K12475	DAB2	disabled homolog 2	http://www.genome.jp/dbget-bin/www_bget?ko:K12475	P98082	1301	1.67848e-162	Disabled homolog 2 OS=Homo sapiens GN=DAB2 PE=1 SV=3	PF14719//PF00640	Phosphotyrosine interaction domain (PTB/PID)//Phosphotyrosine interaction domain (PTB/PID)	--	--	GO:0005515	protein binding	--	--	KOG3535	Adaptor protein Disabled
c93710_g1	8.10253	44.0218	-2.4418	5.6852e-07	8.3622e-05	3193	542201798	XP_005474935.1	1543	0	PREDICTED: nesprin-2-like isoform X1 [Oreochromis niloticus]	542201797	XM_005474878.1	398	0	PREDICTED: Oreochromis niloticus nesprin-2-like (LOC102076647), transcript variant X1, mRNA	--	--	--	--	Q6ZWQ0	371	3.21892e-34	Nesprin-2 OS=Mus musculus GN=Syne2 PE=1 SV=2	PF00435//PF10541	Spectrin repeat//Nuclear envelope localisation domain	--	--	GO:0005515	protein binding	GO:0016021	integral component of membrane	--	--
c92670_g1	31.2431	168.891	-2.4345	1.3876e-22	7.9577e-20	6170	734605249	XP_010729721.1	3586	0	PREDICTED: Bardet-Biedl syndrome 7 protein [Larimichthys crocea]	734605248	XM_010731419.1	1468	0	PREDICTED: Larimichthys crocea Bardet-Biedl syndrome 7 (bbs7), mRNA	--	--	--	--	Q8IWZ6	2860	0	Bardet-Biedl syndrome 7 protein OS=Homo sapiens GN=BBS7 PE=1 SV=2	PF02984	Cyclin, C-terminal domain	--	--	--	--	GO:0005634	nucleus	KOG0654	G2/Mitotic-specific cyclin A
c78087_g1	11.7703	63.5365	-2.4324	2.0396e-09	4.2911e-07	912	554810646	XP_005916194.1	255	3.31725e-23	PREDICTED: protamine-like protein-like [Haplochromis burtoni]	349732440	JN410661.1	249	1.5364e-125	Dicentrarchus labrax H1 histone mRNA, partial cds	K11275	H1_5	histone H1/5	http://www.genome.jp/dbget-bin/www_bget?ko:K11275	Q08GK9	161	5.34255e-12	Protamine-like protein OS=Mullus surmuletus GN=pl PE=1 SV=2	PF00538	linker histone H1 and H5 family	GO:0006334	nucleosome assembly	GO:0003677	DNA binding	GO:0000786//GO:0005634	nucleosome//nucleus	--	--
c44220_g1	12.4039	66.6161	-2.4251	8.9728e-10	1.9568e-07	1824	657803322	XP_008328748.1	875	5.8206e-111	PREDICTED: ADP-ribosylation factor-like protein 4D [Cynoglossus semilaevis]	542254291	XR_267685.1	310	3.85275e-159	PREDICTED: Oreochromis niloticus ADP-ribosylation factor-like protein 4D-like (LOC100700869), transcript variant X2, misc_RNA	K07945	ARL4	ADP-ribosylation factor-like protein 4	http://www.genome.jp/dbget-bin/www_bget?ko:K07945	Q99PE9	708	1.48454e-87	ADP-ribosylation factor-like protein 4D OS=Mus musculus GN=Arl4d PE=2 SV=2	PF01926//PF14525//PF15673//PF00025//PF00071//PF06387//PF01591//PF00503//PF08477//PF03193//PF04670	50S ribosome-binding GTPase//AraC-binding-like domain//Domain of unknown function (DUF4664)//ADP-ribosylation factor family//Ras family//D1 dopamine receptor-interacting protein (calcyon)//6-phosphofructo-2-kinase//G-protein alpha subunit//Ras of Complex, Roc, domain of DAPkinase//Protein of unknown function, DUF258//Gtr1/RagA G protein conserved region	GO:0006355//GO:0006000//GO:0007165//GO:0048268//GO:0007212//GO:0032922//GO:0006013//GO:0007186//GO:0007264	regulation of transcription, DNA-templated//fructose metabolic process//signal transduction//clathrin coat assembly//dopamine receptor signaling pathway//circadian regulation of gene expression//mannose metabolic process//G-protein coupled receptor signaling pathway//small GTPase mediated signal transduction	GO:0032051//GO:0005524//GO:0005525//GO:0031683//GO:0003924//GO:0004871//GO:0000976//GO:0003873//GO:0019001	clathrin light chain binding//ATP binding//GTP binding//G-protein beta/gamma-subunit complex binding//GTPase activity//signal transducer activity//transcription regulatory region sequence-specific DNA binding//6-phosphofructo-2-kinase activity//guanyl nucleotide binding	GO:0016021	integral component of membrane	KOG0070	GTP-binding ADP-ribosylation factor Arf1
c86482_g1	6.16859	32.8704	-2.4138	1.7774e-05	0.0019067	1724	657536771	XP_008274925.1	725	2.51462e-89	PREDICTED: ankyrin repeat domain-containing protein 39-like [Stegastes partitus]	657536770	XM_008276703.1	309	1.30824e-158	PREDICTED: Stegastes partitus ankyrin repeat domain-containing protein 39-like (LOC103353637), mRNA	--	--	--	--	Q9D2X0	413	2.55272e-45	Ankyrin repeat domain-containing protein 39 OS=Mus musculus GN=Ankrd39 PE=2 SV=1	PF00023//PF13606	Ankyrin repeat//Ankyrin repeat	--	--	GO:0005515	protein binding	--	--	KOG0504	FOG: Ankyrin repeat
c62528_g1	14.5712	77.2488	-2.4064	5.1727e-11	1.2963e-08	2110	736201554	XP_010774634.1	1105	1.7227e-142	PREDICTED: chromobox protein homolog 3 isoform X1 [Notothenia coriiceps]	542195361	XM_003454392.2	563	0	PREDICTED: Oreochromis niloticus chromobox protein homolog 3-like (LOC100694541), transcript variant X1, mRNA	K11586	CBX3, HP1G	chromobox protein 3	http://www.genome.jp/dbget-bin/www_bget?ko:K11586	P23198	417	1.63246e-45	Chromobox protein homolog 3 OS=Mus musculus GN=Cbx3 PE=1 SV=2	PF01393	Chromo shadow domain	--	--	--	--	GO:0005634	nucleus	KOG1911	Heterochromatin-associated protein HP1 and related CHROMO domain proteins
c98693_g1	16.105	85.126	-2.4021	5.7852e-12	1.6276e-09	4962	835912328	XP_012774017.1	3409	0	PREDICTED: claspin isoform X1 [Maylandia zebra]	734610077	XM_010734076.1	1681	0	PREDICTED: Larimichthys crocea claspin (clspn), mRNA	--	--	--	--	Q9DF50	568	1.88172e-57	Claspin OS=Xenopus laevis GN=clspn PE=1 SV=2	--	--	--	--	--	--	--	--	KOG4156	Claspin, protein mediating phosphorylation and activation of Chk1 protein kinase in the DNA replication checkpoint response
c99054_g2	8.93612	47.0365	-2.3961	3.2269e-07	4.9605e-05	5787	542217564	XP_005448940.1	1290	4.48164e-158	PREDICTED: Golgi reassembly-stacking protein 1-like isoform X2 [Oreochromis niloticus]	657590915	XM_008301697.1	408	0	PREDICTED: Stegastes partitus Golgi reassembly-stacking protein 1-like (LOC103372132), mRNA	--	--	--	--	Q9BQQ3	826	1.79246e-95	Golgi reassembly-stacking protein 1 OS=Homo sapiens GN=GORASP1 PE=1 SV=3	PF00595//PF16647//PF13180	PDZ domain (Also known as DHR or GLGF)//Granulocyte colony-stimulating factor//PDZ domain	GO:0006955//GO:0007165	immune response//signal transduction	GO:0005515//GO:0005125	protein binding//cytokine activity	GO:0005576	extracellular region	KOG3834	Golgi reassembly stacking protein GRASP65, contains PDZ domain
c96111_g1	10.0031	52.4825	-2.3914	7.0143e-08	1.2057e-05	4913	734597023	XP_010740007.1	2967	0	PREDICTED: ATM interactor [Larimichthys crocea]	734597022	XM_010741705.1	1525	0	PREDICTED: Larimichthys crocea ATM interactor (atmin), mRNA	--	--	--	--	O43313	1399	1.0665e-170	ATM interactor OS=Homo sapiens GN=ATMIN PE=1 SV=2	PF00096	Zinc finger, C2H2 type	--	--	GO:0046872	metal ion binding	--	--	KOG1721	FOG: Zn-finger
c96481_g1	9.63634	50.4727	-2.3889	1.2695e-07	2.0717e-05	5235	736293981	XP_010790646.1	2365	0	PREDICTED: uncharacterized protein C3orf20 homolog isoform X2 [Notothenia coriiceps]	657554034	XM_008283241.1	1146	0	PREDICTED: Stegastes partitus methionine aminopeptidase 2-like (LOC103358321), transcript variant X2, mRNA	K01265	map	methionyl aminopeptidase	http://www.genome.jp/dbget-bin/www_bget?ko:K01265	P50579	1854	0	Methionine aminopeptidase 2 OS=Homo sapiens GN=METAP2 PE=1 SV=1	PF06446//PF08755//PF08492	Hepcidin//Hemimethylated DNA-binding protein YccV like//SRP72 RNA-binding domain	GO:0006879//GO:0006614	cellular iron ion homeostasis//SRP-dependent cotranslational protein targeting to membrane	GO:0008312//GO:0003677	7S RNA binding//DNA binding	GO:0005576//GO:0048500	extracellular region//signal recognition particle	KOG2775	Metallopeptidase
c91205_g1	6.70209	34.7182	-2.373	1.281e-05	0.0014175	1762	657779654	XP_008317724.1	578	4.58794e-67	PREDICTED: gametocyte-specific factor 1-like [Cynoglossus semilaevis]	--	--	--	--	--	--	--	--	--	Q4R8M9	352	3.71336e-37	Gametocyte-specific factor 1 OS=Macaca fascicularis GN=GTSF1 PE=2 SV=1	--	--	--	--	--	--	--	--	--	--
c87425_g1	5.90184	30.504	-2.3698	4.3809e-05	0.0043046	2144	--	--	--	--	--	736204158	XM_010777036.1	173	6.53307e-83	PREDICTED: Notothenia coriiceps uncharacterized LOC104950508 (LOC104950508), transcript variant X4, mRNA	--	--	--	--	Q9UGU5	135	5.52357e-07	HMG domain-containing protein 4 OS=Homo sapiens GN=HMGXB4 PE=1 SV=2	PF04722	Ssu72-like protein	GO:0006397//GO:0006470	mRNA processing//protein dephosphorylation	GO:0004721	phosphoprotein phosphatase activity	GO:0005634	nucleus	--	--
c92817_g1	6.9355	35.8203	-2.3687	9.5561e-06	0.0010919	2941	542249651	XP_005461115.1	2928	0	PREDICTED: kelch-like protein 20-like isoform X2 [Oreochromis niloticus]>gi|554829695|ref|XP_005925441.1| PREDICTED: kelch-like protein 20-like [Haplochromis burtoni]>gi|583992709|ref|XP_006791526.1| PREDICTED: kelch-like protein 20-like [Neolamprologus brichardi]	734603862	XM_010730659.1	1113	0	PREDICTED: Larimichthys crocea kelch-like protein diablo (LOC104918799), mRNA	--	--	--	--	Q6TFL4	949	6.54356e-114	Kelch-like protein 24 OS=Homo sapiens GN=KLHL24 PE=2 SV=1	PF01344//PF09416//PF00651//PF07646	Kelch motif//RNA helicase (UPF2 interacting domain)//BTB/POZ domain//Kelch motif	GO:0000184	nuclear-transcribed mRNA catabolic process, nonsense-mediated decay	GO:0003677//GO:0005515//GO:0005524//GO:0004386//GO:0008270	DNA binding//protein binding//ATP binding//helicase activity//zinc ion binding	GO:0005737	cytoplasm	KOG4441	Proteins containing BTB/POZ and Kelch domains, involved in regulatory/signal transduction processes
c82242_g1	15.4048	79.5179	-2.3679	4.2652e-11	1.0757e-08	1850	735008962	AJA37523.1	1165	1.64565e-153	Red blood cell carbonic anhydrase II [Sciaenops ocellatus]	735008961	KM387715.1	519	0	Sciaenops ocellatus Red blood cell carbonic anhydrase II mRNA, complete cds	K18245	CA2	carbonic anhydrase 2	http://www.genome.jp/dbget-bin/www_bget?ko:K18245	Q92051	1099	6.29946e-145	Carbonic anhydrase OS=Danio rerio GN=cahz PE=1 SV=2	--	--	--	--	--	--	--	--	KOG0382	Carbonic anhydrase
c84900_g1	7.76909	39.9697	-2.3631	3.0215e-06	0.00038019	1702	551527415	XP_005815182.1	673	3.13742e-82	PREDICTED: hemoglobin subunit alpha-D-like [Xiphophorus maculatus]	657593590	XM_008303151.1	212	1.07894e-104	PREDICTED: Stegastes partitus hemoglobin subunit alpha-D-like (LOC103373301), mRNA	K13826	HBZ	hemoglobin subunit zeta	http://www.genome.jp/dbget-bin/www_bget?ko:K13826	P04239	418	1.51829e-46	Hemoglobin subunit alpha-D OS=Anser indicus GN=HBAD PE=1 SV=1	PF00042	Globin	--	--	GO:0020037//GO:0019825	heme binding//oxygen binding	--	--	--	--
c53780_g1	17.7722	90.6692	-2.351	2.384e-12	7.0045e-10	1684	657551131	XP_008280076.1	1624	0	PREDICTED: cystinosin [Stegastes partitus]>gi|657551134|ref|XP_008280077.1| PREDICTED: cystinosin [Stegastes partitus]	657551133	XM_008281855.1	640	0	PREDICTED: Stegastes partitus cystinosin, lysosomal cystine transporter (ctns), transcript variant X2, mRNA	--	--	--	--	A7MB63	1129	1.25411e-148	Cystinosin OS=Bos taurus GN=CTNS PE=2 SV=1	--	--	--	--	--	--	--	--	KOG3145	Cystine transporter Cystinosin
c87252_g4	47.8483	242.962	-2.3442	2.236e-30	1.9328e-27	1147	657571972	XP_008289579.1	1423	0	PREDICTED: elongation of very long chain fatty acids protein 7-like [Stegastes partitus]>gi|657571975|ref|XP_008289581.1| PREDICTED: elongation of very long chain fatty acids protein 7-like [Stegastes partitus]	657571971	XM_008291357.1	632	0	PREDICTED: Stegastes partitus elongation of very long chain fatty acids protein 7-like (LOC103364291), mRNA >gnl|BL_ORD_ID|19829196 PREDICTED: Stegastes partitus elongation of very long chain fatty acids protein 7-like (LOC103364293), mRNA	K10250	ELOVL7	elongation of very long chain fatty acids protein 7	http://www.genome.jp/dbget-bin/www_bget?ko:K10250	D4ADY9	1088	1.89354e-146	Elongation of very long chain fatty acids protein 7 OS=Rattus norvegicus GN=Elovl7 PE=3 SV=1	PF01151	GNS1/SUR4 family	--	--	--	--	GO:0016021	integral component of membrane	KOG3071	Fatty acyl-CoA elongase/Polyunsaturated fatty acid specific elongation enzyme
c73228_g1	9.13619	46.3233	-2.3421	5.7803e-07	8.4916e-05	1815	657567767	XP_008287282.1	1685	0	PREDICTED: RNA methyltransferase-like protein 1 [Stegastes partitus]	736294292	XM_010792477.1	393	0	PREDICTED: Notothenia coriiceps RNA methyltransferase like 1 (rnmtl1), mRNA	--	--	--	--	Q566V3	1071	2.51394e-138	rRNA methyltransferase 3A, mitochondrial OS=Danio rerio GN=rnmtl1a PE=2 SV=1	PF00588//PF08032	SpoU rRNA Methylase family//RNA 2'-O ribose methyltransferase substrate binding	GO:0009451//GO:0006396	RNA modification//RNA processing	GO:0008168//GO:0003723//GO:0008173	methyltransferase activity//RNA binding//RNA methyltransferase activity	--	--	KOG2506	SpoU rRNA Methylase family protein
c89974_g1	13.1041	66.3892	-2.3409	2.2038e-09	4.6282e-07	2390	657589049	XP_008298893.1	1929	0	PREDICTED: uncharacterized protein LOC103371363 isoform X2 [Stegastes partitus]	657589048	XM_008300671.1	790	0	PREDICTED: Stegastes partitus uncharacterized LOC103371363 (LOC103371363), transcript variant X5, mRNA	K19347	SUN1_2	SUN domain-containing protein 1/2	http://www.genome.jp/dbget-bin/www_bget?ko:K19347	Q9UH99	531	6.89858e-56	SUN domain-containing protein 2 OS=Homo sapiens GN=SUN2 PE=1 SV=3	PF16326	ABC transporter C-terminal domain	--	--	GO:0003677	DNA binding	--	--	KOG2687	Spindle pole body protein, contains UNC-84 domain
c91428_g2	6.23528	31.282	-2.3268	4.3059e-05	0.0042345	2536	808865175	KKF16091.1	1383	1.16796e-180	Zinc finger protein 36, C3H1 type-like 1 [Larimichthys crocea]	657571231	XM_008290956.1	665	0	PREDICTED: Stegastes partitus zinc finger protein 36, C3H1 type-like 1 (LOC103363971), mRNA	--	--	--	--	Q07352	353	9.56948e-35	Zinc finger protein 36, C3H1 type-like 1 OS=Homo sapiens GN=ZFP36L1 PE=1 SV=1	PF00642	Zinc finger C-x8-C-x5-C-x3-H type (and similar)	--	--	GO:0046872	metal ion binding	--	--	KOG1677	CCCH-type Zn-finger protein
c92124_g1	60.3188	302.35	-2.3255	5.0041e-37	5.3778e-34	4779	657817032	XP_008335563.1	5573	0	PREDICTED: LOW QUALITY PROTEIN: ankyrin-1-like [Cynoglossus semilaevis]	583978031	XM_006784297.1	2561	0	PREDICTED: Neolamprologus brichardi ankyrin-1-like (LOC102789661), transcript variant X7, mRNA	K10380	ANK	ankyrin	http://www.genome.jp/dbget-bin/www_bget?ko:K10380	P16157	4616	0	Ankyrin-1 OS=Homo sapiens GN=ANK1 PE=1 SV=3	PF00023//PF13606	Ankyrin repeat//Ankyrin repeat	--	--	GO:0005515	protein binding	--	--	KOG4177	Ankyrin
c88920_g3	13.7376	68.788	-2.324	1.3523e-09	2.9013e-07	3216	734625567	XP_010740886.1	1538	0	PREDICTED: gap junction gamma-1 protein-like [Larimichthys crocea]>gi|734625569|ref|XP_010740887.1| PREDICTED: gap junction gamma-1 protein-like [Larimichthys crocea]	657590133	XM_008301269.1	609	0	PREDICTED: Stegastes partitus gap junction gamma-1 protein-like (LOC103371815), transcript variant X2, mRNA	K07616	GJA7, CX45	gap junction protein, alpha 7	http://www.genome.jp/dbget-bin/www_bget?ko:K07616	Q92052	1131	1.10991e-142	Gap junction gamma-1 protein OS=Danio rerio GN=gjc1 PE=2 SV=1	--	--	--	--	--	--	--	--	--	--
c99672_g1	118.17	590.695	-2.3215	1.6868e-70	3.2986e-67	4021	734625409	XP_010740802.1	2067	0	PREDICTED: kinesin-like protein KIF11, partial [Larimichthys crocea]	657590860	XM_008301667.1	824	0	PREDICTED: Stegastes partitus kinesin family member 11 (kif11), transcript variant X2, mRNA	K06096	VAPA	vesicle-associated membrane protein-associated protein A	http://www.genome.jp/dbget-bin/www_bget?ko:K06096	B2GU58	966	3.60818e-109	Kinesin-like protein KIF11 OS=Xenopus tropicalis GN=kif11 PE=2 SV=1	PF04977//PF01105//PF03127//PF13931//PF06156//PF04513//PF05645//PF06005//PF00170//PF03615//PF01956	Septum formation initiator//emp24/gp25L/p24 family/GOLD//GAT domain//Kinesin-associated microtubule-binding//Protein of unknown function (DUF972)//Baculovirus polyhedron envelope protein, PEP, C terminus//RNA polymerase III subunit RPC82//Protein of unknown function (DUF904)//bZIP transcription factor//GCM motif protein//Integral membrane protein DUF106	GO:0006886//GO:0000917//GO:0006351//GO:0006144//GO:0007049//GO:0006206//GO:0006810//GO:0006355//GO:0006260//GO:0043093	intracellular protein transport//barrier septum assembly//transcription, DNA-templated//purine nucleobase metabolic process//cell cycle//pyrimidine nucleobase metabolic process//transport//regulation of transcription, DNA-templated//DNA replication//FtsZ-dependent cytokinesis	GO:0003700//GO:0008017//GO:0005198//GO:0043565//GO:0003899//GO:0003677	transcription factor activity, sequence-specific DNA binding//microtubule binding//structural molecule activity//sequence-specific DNA binding//DNA-directed RNA polymerase activity//DNA binding	GO:0016020//GO:0005667//GO:0016021//GO:0005622//GO:0045298//GO:0005737//GO:0019028//GO:0005730//GO:0019031	membrane//transcription factor complex//integral component of membrane//intracellular//tubulin complex//cytoplasm//viral capsid//nucleolus//viral envelope	KOG0439	VAMP-associated protein involved in inositol metabolism
c83066_g2	10.2365	51.121	-2.3202	1.7939e-07	2.88e-05	1647	657565396	XP_008285994.1	1210	6.04911e-161	PREDICTED: inhibitor of growth protein 2 [Stegastes partitus]	734641858	XM_010751535.1	706	0	PREDICTED: Larimichthys crocea inhibitor of growth family, member 2 (ing2), mRNA	K19198	ING2	inhibitor of growth protein 2	http://www.genome.jp/dbget-bin/www_bget?ko:K19198	Q9ESK4	774	8.76247e-97	Inhibitor of growth protein 2 OS=Mus musculus GN=Ing2 PE=1 SV=3	PF00906//PF00628//PF01080	Hepatitis core antigen//PHD-finger//Presenilin	GO:0009405	pathogenesis	GO:0005515//GO:0005198//GO:0004190	protein binding//structural molecule activity//aspartic-type endopeptidase activity	GO:0016021	integral component of membrane	KOG1973	Chromatin remodeling protein, contains PHD Zn-finger
c85950_g1	20.5731	102.21	-2.3127	1.7695e-13	5.8147e-11	3300	554840114	XP_005930491.1	3898	0	PREDICTED: kinesin-like protein KIF23-like isoform X3 [Haplochromis burtoni]	734595328	XM_010732656.1	1634	0	PREDICTED: Larimichthys crocea kinesin family member 23 (kif23), transcript variant X3, mRNA	K17387	KIF23	kinesin family member 23	http://www.genome.jp/dbget-bin/www_bget?ko:K17387	Q02241	2501	0	Kinesin-like protein KIF23 OS=Homo sapiens GN=KIF23 PE=1 SV=3	PF00225//PF00537	Kinesin motor domain//Scorpion toxin-like domain	GO:0007018//GO:0006810//GO:0007017	microtubule-based movement//transport//microtubule-based process	GO:0005524//GO:0003777//GO:0008017//GO:0008200	ATP binding//microtubule motor activity//microtubule binding//ion channel inhibitor activity	GO:0005874//GO:0045298//GO:0005576	microtubule//tubulin complex//extracellular region	KOG0247	Kinesin-like protein
c90296_g1	17.1053	84.5749	-2.3058	2.2808e-11	5.9404e-09	4779	734643866	XP_010750941.1	3083	0	PREDICTED: methylenetetrahydrofolate reductase [Larimichthys crocea]>gi|734643868|ref|XP_010750942.1| PREDICTED: methylenetetrahydrofolate reductase [Larimichthys crocea]>gi|734643870|ref|XP_010750944.1| PREDICTED: methylenetetrahydrofolate reductase [Larimichthys crocea]	734643865	XM_010752639.1	1357	0	PREDICTED: Larimichthys crocea methylenetetrahydrofolate reductase (NAD(P)H) (mthfr), transcript variant X1, mRNA	--	--	--	--	P42898	2697	0	Methylenetetrahydrofolate reductase OS=Homo sapiens GN=MTHFR PE=1 SV=3	PF02219	Methylenetetrahydrofolate reductase	GO:0046653//GO:0055114//GO:0006555	tetrahydrofolate metabolic process//oxidation-reduction process//methionine metabolic process	GO:0004489	methylenetetrahydrofolate reductase (NAD(P)H) activity	--	--	KOG0564	5,10-methylenetetrahydrofolate reductase
c87897_g1	7.53569	36.9549	-2.294	1.0556e-05	0.0011913	2750	401663974	BAM36368.1	2456	0	MBD2-interacting zinc finger protein [Oplegnathus fasciatus]	401663973	AB665327.1	1133	0	Oplegnathus fasciatus mRNA for MBD2-interacting zinc finger protein, complete cds, clone: 004_05-G04	--	--	--	--	Q2TBP2	1012	9.52351e-125	Histone H4 transcription factor OS=Bos taurus GN=HINFP PE=2 SV=1	PF13912//PF00096//PF00462//PF13465	C2H2-type zinc finger//Zinc finger, C2H2 type//Glutaredoxin//Zinc-finger double domain	GO:0045454//GO:0006118	cell redox homeostasis//obsolete electron transport	GO:0009055//GO:0046872//GO:0015035	electron carrier activity//metal ion binding//protein disulfide oxidoreductase activity	--	--	KOG3608	Zn finger proteins
c100267_g1	8.83609	43.3086	-2.2932	1.8595e-06	0.00024592	3865	808874985	KKF23956.1	1040	3.71954e-126	Receptor expression-enhancing protein 2 [Larimichthys crocea]	657556785	XR_520295.1	644	0	PREDICTED: Stegastes partitus receptor accessory protein 2 (reep2), transcript variant X2, misc_RNA	K17338	REEP1_2_3_4	receptor expression-enhancing protein 1/2/3/4	http://www.genome.jp/dbget-bin/www_bget?ko:K17338	Q4KMI4	787	9.71447e-94	Receptor expression-enhancing protein 2 OS=Danio rerio GN=reep2 PE=2 SV=1	PF09339	IclR helix-turn-helix domain	GO:0006355	regulation of transcription, DNA-templated	GO:0003677	DNA binding	--	--	KOG1726	HVA22/DP1 gene product-related proteins
c83468_g1	18.8059	91.0258	-2.2751	6.0969e-12	1.6993e-09	2623	657559098	XP_008283492.1	2260	0	PREDICTED: afadin- and alpha-actinin-binding protein-like [Stegastes partitus]	734601288	XM_010729239.1	1072	0	PREDICTED: Larimichthys crocea afadin- and alpha-actinin-binding protein-like (LOC104917714), mRNA	K06085	SSX2IP, ADIP	synovial sarcoma, X breakpoint 2 interacting protein	http://www.genome.jp/dbget-bin/www_bget?ko:K06085	H2MTR9	1905	0	Afadin- and alpha-actinin-binding protein OS=Oryzias latipes GN=ssx2ip PE=3 SV=1	PF04277//PF12753//PF08496	Oxaloacetate decarboxylase, gamma chain//Nuclear pore complex subunit Nro1//Peptidase family S49 N-terminal	GO:0071436//GO:0006090//GO:0006814//GO:0006525//GO:0006560	sodium ion export//pyruvate metabolic process//sodium ion transport//arginine metabolic process//proline metabolic process	GO:0015081//GO:0004252//GO:0008948//GO:0005515	sodium ion transmembrane transporter activity//serine-type endopeptidase activity//oxaloacetate decarboxylase activity//protein binding	GO:0016020//GO:0005634//GO:0005886	membrane//nucleus//plasma membrane	--	--
c98318_g5	10.77	51.899	-2.2687	2.1781e-07	3.4459e-05	5448	657544140	XP_008277572.1	1787	0	PREDICTED: G1/S-specific cyclin-E1 [Stegastes partitus]	657544139	XM_008279350.1	781	0	PREDICTED: Stegastes partitus cyclin E1 (ccne1), mRNA	K06626	CCNE	cyclin E	http://www.genome.jp/dbget-bin/www_bget?ko:K06626	P47794	1302	1.49045e-161	G1/S-specific cyclin-E1 OS=Danio rerio GN=ccne1 PE=2 SV=1	PF00977//PF02984//PF05955//PF00290	Histidine biosynthesis protein//Cyclin, C-terminal domain//Equine herpesvirus glycoprotein gp2//Tryptophan synthase alpha chain	GO:0006568//GO:0016032//GO:0000162//GO:0006571//GO:0000105//GO:0009094	tryptophan metabolic process//viral process//tryptophan biosynthetic process//tyrosine biosynthetic process//histidine biosynthetic process//L-phenylalanine biosynthetic process	GO:0004834	tryptophan synthase activity	GO:0016021//GO:0005634	integral component of membrane//nucleus	KOG0655	G1/S-specific cyclin E
c90903_g1	7.10222	34.1671	-2.2663	2.636e-05	0.002732	2843	808866152	KKF16908.1	1326	6.30018e-166	Spindle and centriole-associated protein 1 [Larimichthys crocea]	657589160	XM_008300733.1	551	0	PREDICTED: Stegastes partitus spindle and centriole associated protein 1 (spice1), mRNA	K16490	SPICE1	spindle and centriole-associated protein 1	http://www.genome.jp/dbget-bin/www_bget?ko:K16490	Q6DF94	474	8.18262e-48	Spindle and centriole-associated protein 1 OS=Xenopus laevis GN=spice1 PE=2 SV=1	PF15678	Centriole duplication and mitotic chromosome congression	GO:0090307	mitotic spindle assembly	--	--	--	--	--	--
c86385_g1	30.9096	147.69	-2.2564	2.9452e-18	1.3409e-15	1088	229367830	ACQ58895.1	554	4.33462e-67	Beta-galactoside-binding lectin [Anoplopoma fimbria]>gi|229367948|gb|ACQ58954.1| Beta-galactoside-binding lectin [Anoplopoma fimbria]	734596303	XM_010737924.1	257	6.58681e-130	PREDICTED: Larimichthys crocea beta-galactoside-binding lectin-like (LOC104924541), mRNA	K10090	LGALS2	galectin-2	http://www.genome.jp/dbget-bin/www_bget?ko:K10090	P05162	291	6.53161e-30	Galectin-2 OS=Homo sapiens GN=LGALS2 PE=1 SV=3	PF00337	Galactoside-binding lectin	--	--	GO:0030246	carbohydrate binding	--	--	KOG3587	Galectin, galactose-binding lectin
c94927_g1	9.80306	46.7123	-2.2525	9.844e-07	0.00013783	4471	808881772	KKF29278.1	2922	0	Acylamino-acid-releasing enzyme [Larimichthys crocea]	560187967	KC626078.1	992	0	Trematomus bernacchii N-acylaminoacyl-peptide hydrolase (apeh2) mRNA, partial cds	K01303	APEH	acylaminoacyl-peptidase	http://www.genome.jp/dbget-bin/www_bget?ko:K01303	P19205	1663	0	Acylamino-acid-releasing enzyme OS=Sus scrofa GN=APEH PE=1 SV=2	PF02392//PF02129//PF00326//PF10503//PF05577//PF07859//PF01738	Ycf4//X-Pro dipeptidyl-peptidase (S15 family)//Prolyl oligopeptidase family//Esterase PHB depolymerase//Serine carboxypeptidase S28//alpha/beta hydrolase fold//Dienelactone hydrolase family	GO:0006508//GO:0008152//GO:0015979	proteolysis//metabolic process//photosynthesis	GO:0016787//GO:0008236	hydrolase activity//serine-type peptidase activity	GO:0016021//GO:0009522//GO:0009579//GO:0005576	integral component of membrane//photosystem I//thylakoid//extracellular region	KOG2100	Dipeptidyl aminopeptidase
c20756_g1	19.3394	92.0956	-2.2516	6.3735e-12	1.764e-09	710	657568141	XP_008287488.1	670	3.2315e-86	PREDICTED: retinol-binding protein 2 isoform X1 [Stegastes partitus]	734605204	XM_010731394.1	301	1.46661e-154	PREDICTED: Larimichthys crocea retinol binding protein 2, cellular (rbp2), mRNA	K14622	RBP2, CRBP2	retinol binding protein 2	http://www.genome.jp/dbget-bin/www_bget?ko:K14622	P50121	510	1.81171e-63	Retinol-binding protein 2 OS=Sus scrofa GN=RBP2 PE=2 SV=2	--	--	--	--	--	--	--	--	KOG4015	Fatty acid-binding protein FABP
c96187_g1	9.53631	45.3832	-2.2507	1.4212e-06	0.00019374	4551	808861629	KKF13438.1	4009	0	Phosphofurin acidic cluster sorting protein 2 [Larimichthys crocea]	542208689	XM_003445413.2	2097	0	PREDICTED: Oreochromis niloticus phosphofurin acidic cluster sorting protein 2-like (LOC100707352), transcript variant X1, mRNA	--	--	--	--	Q86VP3	2993	0	Phosphofurin acidic cluster sorting protein 2 OS=Homo sapiens GN=PACS2 PE=1 SV=3	PF11522	Yeast phosphatidylinositol-4-OH kinase Pik1	--	--	GO:0016773	phosphotransferase activity, alcohol group as acceptor	--	--	--	--
c95010_g1	14.2711	67.848	-2.2492	3.7825e-09	7.7528e-07	2947	808882072	KKF29511.1	1805	0	Cytochrome P450 2K1 [Larimichthys crocea]	734649050	XM_010755484.1	639	0	PREDICTED: Larimichthys crocea cytochrome P450 2K1-like (LOC104939016), mRNA	K17854	CYP2K	cytochrome P450, family 2, subfamily K	http://www.genome.jp/dbget-bin/www_bget?ko:K17854	Q92090	1491	0	Cytochrome P450 2K1 OS=Oncorhynchus mykiss GN=cyp2k1 PE=2 SV=1	PF00067	Cytochrome P450	GO:0055114	oxidation-reduction process	GO:0016705//GO:0005506//GO:0020037	oxidoreductase activity, acting on paired donors, with incorporation or reduction of molecular oxygen//iron ion binding//heme binding	--	--	KOG0156	Cytochrome P450 CYP2 subfamily
c92359_g1	13.6709	64.8332	-2.2456	8.6644e-09	1.6971e-06	3460	736297321	XP_010791874.1	2411	0	PREDICTED: growth factor receptor-bound protein 7-like [Notothenia coriiceps]	736297320	XM_010793572.1	904	0	PREDICTED: Notothenia coriiceps growth factor receptor-bound protein 7-like (LOC104964718), mRNA	--	--	--	--	Q14451	1335	1.01233e-169	Growth factor receptor-bound protein 7 OS=Homo sapiens GN=GRB7 PE=1 SV=2	PF06373//PF00788//PF15724	Cocaine and amphetamine regulated transcript protein (CART)//Ras association (RalGDS/AF-6) domain//TMEM119 family	GO:0001503//GO:0032099//GO:0007165//GO:0000186//GO:0007186//GO:0001678//GO:0009267//GO:0008343	ossification//negative regulation of appetite//signal transduction//activation of MAPKK activity//G-protein coupled receptor signaling pathway//cellular glucose homeostasis//cellular response to starvation//adult feeding behavior	--	--	GO:0005615	extracellular space	KOG0197	Tyrosine kinases
c94941_g6	7.7024	36.4363	-2.242	1.6345e-05	0.0017706	3239	554808459	XP_005915138.1	2414	0	PREDICTED: ATP-binding cassette sub-family B member 10, mitochondrial-like isoform X1 [Haplochromis burtoni]>gi|554808461|ref|XP_005915139.1| PREDICTED: ATP-binding cassette sub-family B member 10, mitochondrial-like isoform X2 [Haplochromis burtoni]>gi|554808463|ref|XP_005915140.1| PREDICTED: ATP-binding cassette sub-family B member 10, mitochondrial-like isoform X3 [Haplochromis burtoni]	734606920	XM_010732325.1	947	0	PREDICTED: Larimichthys crocea ATP-binding cassette, sub-family B (MDR/TAP), member 10 (abcb10), mRNA	K05657	ABCB10	ATP-binding cassette, subfamily B (MDR/TAP), member 10	http://www.genome.jp/dbget-bin/www_bget?ko:K05657	Q9NRK6	1903	0	ATP-binding cassette sub-family B member 10, mitochondrial OS=Homo sapiens GN=ABCB10 PE=1 SV=2	PF00931//PF00004//PF03193//PF01583//PF03051//PF07728//PF00664//PF13304//PF00005//PF06414	NB-ARC domain//ATPase family associated with various cellular activities (AAA)//Protein of unknown function, DUF258//Adenylylsulphate kinase//Peptidase C1-like family//AAA domain (dynein-related subfamily)//ABC transporter transmembrane region//AAA domain, putative AbiEii toxin, Type IV TA system//ABC transporter//Zeta toxin	GO:0006810//GO:0006144//GO:0000103//GO:0006508//GO:0055085	transport//purine nucleobase metabolic process//sulfate assimilation//proteolysis//transmembrane transport	GO:0005524//GO:0042626//GO:0043531//GO:0003924//GO:0005525//GO:0004197//GO:0004020//GO:0016301//GO:0016887	ATP binding//ATPase activity, coupled to transmembrane movement of substances//ADP binding//GTPase activity//GTP binding//cysteine-type endopeptidase activity//adenylylsulfate kinase activity//kinase activity//ATPase activity	GO:0016021	integral component of membrane	KOG0058	Peptide exporter, ABC superfamily
c95921_g1	9.00281	42.4982	-2.239	3.3142e-06	0.00041354	3979	348506808	XP_003440949.1	3240	0	PREDICTED: DNA ligase 4 [Oreochromis niloticus]	734629097	XM_010744519.1	1226	0	PREDICTED: Larimichthys crocea ligase IV, DNA, ATP-dependent (lig4), mRNA	K10777	LIG4, DNL4	DNA ligase 4	http://www.genome.jp/dbget-bin/www_bget?ko:K10777	P49917	2509	0	DNA ligase 4 OS=Homo sapiens GN=LIG4 PE=1 SV=2	PF04675//PF11411//PF01331//PF01068//PF04679	DNA ligase N terminus//DNA ligase IV//mRNA capping enzyme, catalytic domain//ATP dependent DNA ligase domain//ATP dependent DNA ligase C terminal region	GO:0006281//GO:0006260//GO:0006397//GO:0006370//GO:0006310	DNA repair//DNA replication//mRNA processing//7-methylguanosine mRNA capping//DNA recombination	GO:0003677//GO:0005524//GO:0004484//GO:0003910	DNA binding//ATP binding//mRNA guanylyltransferase activity//DNA ligase (ATP) activity	--	--	KOG0966	ATP-dependent DNA ligase IV
c96084_g1	9.603	45.0267	-2.2292	1.8151e-06	0.00024165	4209	657577596	XP_008292635.1	5078	0	PREDICTED: regulator of telomere elongation helicase 1 [Stegastes partitus]	734649243	XM_010755591.1	1800	0	PREDICTED: Larimichthys crocea regulator of telomere elongation helicase 1 (rtel1), mRNA	K11136	RTEL1	regulator of telomere elongation helicase 1	http://www.genome.jp/dbget-bin/www_bget?ko:K11136	P0C928	4042	0	Regulator of telomere elongation helicase 1 OS=Danio rerio GN=rtel1 PE=3 SV=1	PF07945//PF00270//PF13307//PF04851//PF06733	Janus-atracotoxin//DEAD/DEAH box helicase//Helicase C-terminal domain//Type III restriction enzyme, res subunit//DEAD_2	GO:0009405//GO:0006139	pathogenesis//nucleobase-containing compound metabolic process	GO:0008026//GO:0005524//GO:0004003//GO:0016818//GO:0003677//GO:0003676//GO:0016787	ATP-dependent helicase activity//ATP binding//ATP-dependent DNA helicase activity//hydrolase activity, acting on acid anhydrides, in phosphorus-containing anhydrides//DNA binding//nucleic acid binding//hydrolase activity	GO:0005576//GO:0005657	extracellular region//replication fork	KOG1132	Helicase of the DEAD superfamily
c87146_g1	13.5376	63.4393	-2.2284	1.4778e-08	2.7894e-06	3260	657539091	XP_008275770.1	2671	0	PREDICTED: solute carrier organic anion transporter family member 2A1 isoform X2 [Stegastes partitus]	657539090	XM_008277548.1	1129	0	PREDICTED: Stegastes partitus solute carrier organic anion transporter family, member 2A1 (slco2a1), transcript variant X2, mRNA	--	--	--	--	Q00910	1666	0	Solute carrier organic anion transporter family member 2A1 OS=Rattus norvegicus GN=Slco2a1 PE=1 SV=3	PF07690//PF03137//PF07648//PF00050	Major Facilitator Superfamily//Organic Anion Transporter Polypeptide (OATP) family//Kazal-type serine protease inhibitor domain//Kazal-type serine protease inhibitor domain	GO:0006810//GO:0055085	transport//transmembrane transport	GO:0005515//GO:0005215	protein binding//transporter activity	GO:0016020//GO:0016021	membrane//integral component of membrane	KOG3626	Organic anion transporter
c87252_g5	54.6504	255.962	-2.2276	5.5579e-30	4.7021e-27	1300	--	--	--	--	--	--	--	--	--	--	--	--	--	--	--	--	--	--	PF02519	Auxin responsive protein	GO:0009733	response to auxin	--	--	--	--	--	--
c76918_g1	19.0726	89.2105	-2.2257	1.9268e-11	5.0628e-09	1687	348516840	XP_003445945.1	733	9.02676e-91	PREDICTED: glyoxalase domain-containing protein 5-like [Oreochromis niloticus]	229367113	BT082830.1	276	2.82922e-140	Anoplopoma fimbria clone afim-evh-530-280 Glyoxalase domain-containing protein 5 putative mRNA, complete cds	--	--	--	--	Q502D1	560	1.1254e-66	Glyoxalase domain-containing protein 5 OS=Danio rerio GN=glod5 PE=2 SV=1	PF08098	Anemonia sulcata toxin III family	GO:0009405//GO:0006810	pathogenesis//transport	GO:0019871	sodium channel inhibitor activity	GO:0042151	nematocyst	--	--
c91657_g1	15.9383	73.8774	-2.2126	1.1736e-09	2.5362e-07	4970	808886940	KKF33434.1	2482	0	Hypothetical protein EH28_17592 [Larimichthys crocea]	734614168	XM_010736325.1	881	0	PREDICTED: Larimichthys crocea ENTH domain containing 2 (enthd2), mRNA	--	--	--	--	G3V8Y7	904	5.45447e-105	AP-4 complex accessory subunit tepsin OS=Rattus norvegicus GN=Enthd2 PE=2 SV=1	PF01498//PF07651//PF08039	Transposase//ANTH domain//Mitochondrial proteolipid	GO:0015074//GO:0006313	DNA integration//transposition, DNA-mediated	GO:0005543//GO:0003677	phospholipid binding//DNA binding	GO:0005739	mitochondrion	--	--
c82107_g1	73.0561	338.17	-2.2107	1.0814e-38	1.2055e-35	2481	542179063	XP_005468564.1	598	2.19418e-61	PREDICTED: microtubule-associated protein futsch-like isoform X1 [Oreochromis niloticus]>gi|542179067|ref|XP_005468565.1| PREDICTED: microtubule-associated protein futsch-like isoform X2 [Oreochromis niloticus]	657590242	XM_008301328.1	311	1.4646e-159	PREDICTED: Stegastes partitus nascent polypeptide-associated complex subunit alpha, muscle-specific form-like (LOC103371862), transcript variant X2, mRNA	--	--	--	--	--	--	--	--	PF07284	2-vinyl bacteriochlorophyllide hydratase (BCHF)	GO:0019685//GO:0030494	photosynthesis, dark reaction//bacteriochlorophyll biosynthetic process	GO:0016836	hydro-lyase activity	--	--	--	--
c82487_g2	7.53569	34.783	-2.2066	3.088e-05	0.0031484	1714	657577057	XP_008292338.1	1722	0	PREDICTED: palmitoyltransferase ZDHHC18 isoform X1 [Stegastes partitus]	736297732	XM_010793721.1	738	0	PREDICTED: Notothenia coriiceps zinc finger, DHHC-type containing 18 (zdhhc18), transcript variant X2, mRNA	K16675	ZDHHC9_14_18	palmitoyltransferase ZDHHC9/14/18	http://www.genome.jp/dbget-bin/www_bget?ko:K16675	Q9NUE0	1211	1.60718e-160	Palmitoyltransferase ZDHHC18 OS=Homo sapiens GN=ZDHHC18 PE=2 SV=2	PF04086//PF08496//PF01529	Signal recognition particle, alpha subunit, N-terminal//Peptidase family S49 N-terminal//DHHC palmitoyltransferase	GO:0006886	intracellular protein transport	GO:0008270//GO:0005525//GO:0003924//GO:0004252//GO:0005047	zinc ion binding//GTP binding//GTPase activity//serine-type endopeptidase activity//signal recognition particle binding	GO:0005786//GO:0005886//GO:0005785	signal recognition particle, endoplasmic reticulum targeting//plasma membrane//signal recognition particle receptor complex	KOG1311	DHHC-type Zn-finger proteins
c85102_g1	18.2724	83.9914	-2.2006	1.0232e-10	2.5064e-08	3317	401664002	BAM36382.1	941	1.77491e-115	Kruppel-like factor 9 [Oplegnathus fasciatus]	401664001	AB665341.1	570	0	Oplegnathus fasciatus klf9 mRNA for Kruppel-like factor 9, complete cds, clone: RB2_F11	--	--	--	--	Q01713	483	1.1287e-52	Krueppel-like factor 9 OS=Rattus norvegicus GN=Klf9 PE=2 SV=1	PF13465//PF00096	Zinc-finger double domain//Zinc finger, C2H2 type	--	--	GO:0046872	metal ion binding	--	--	KOG1721	FOG: Zn-finger
c102140_g1	8.50265	38.9972	-2.1974	1.083e-05	0.00122	5891	734644966	XP_010751548.1	2687	0	PREDICTED: DENN domain-containing protein 1C-like isoform X1 [Larimichthys crocea]	657592791	XM_008302717.1	596	0	PREDICTED: Stegastes partitus DENN domain-containing protein 1C-like (LOC103372939), transcript variant X1, mRNA	--	--	--	--	Q8IV53	999	1.36319e-146	DENN domain-containing protein 1C OS=Homo sapiens GN=DENND1C PE=1 SV=1	PF01392//PF10401//PF03176//PF05024	Fz domain//Interferon-regulatory factor 3//MMPL family//N-acetylglucosaminyl transferase component (Gpi1)	GO:0006506//GO:0006355	GPI anchor biosynthetic process//regulation of transcription, DNA-templated	GO:0017176//GO:0005515//GO:0003700	phosphatidylinositol N-acetylglucosaminyltransferase activity//protein binding//transcription factor activity, sequence-specific DNA binding	GO:0016021//GO:0016020//GO:0005667	integral component of membrane//membrane//transcription factor complex	KOG3569	RAS signaling inhibitor ST5
c92120_g2	9.70303	44.3459	-2.1923	2.8034e-06	0.00035652	3062	657593786	XP_008301481.1	1311	1.0371e-157	PREDICTED: protein phosphatase Slingshot homolog 2-like [Stegastes partitus]	657593785	XM_008303259.1	605	0	PREDICTED: Stegastes partitus protein phosphatase Slingshot homolog 2-like (LOC103373384), mRNA	--	--	--	--	--	--	--	--	PF00806	Pumilio-family RNA binding repeat	--	--	GO:0003723	RNA binding	--	--	--	--
c100077_g4	13.6709	62.402	-2.1905	2.7895e-08	5.0647e-06	3303	--	--	--	--	--	--	--	--	--	--	--	--	--	--	--	--	--	--	--	--	--	--	--	--	--	--	--	--
c89609_g1	9.26689	42.0032	-2.1803	5.5534e-06	0.00066473	3462	831554992	XP_012729555.1	1386	1.55898e-179	PREDICTED: SPRY domain-containing SOCS box protein 4-like [Fundulus heteroclitus]>gi|831554996|ref|XP_012729557.1| PREDICTED: SPRY domain-containing SOCS box protein 4-like [Fundulus heteroclitus]>gi|831554999|ref|XP_012729558.1| PREDICTED: SPRY domain-containing SOCS box protein 4-like [Fundulus heteroclitus]>gi|831555002|ref|XP_012729559.1| PREDICTED: SPRY domain-containing SOCS box protein 4-l…	734608848	XM_010733398.1	833	0	PREDICTED: Larimichthys crocea SPRY domain-containing SOCS box protein 4-like (LOC104920983), transcript variant X1, mRNA	K10343	SPSB1_4, SSB1, SSB4	SPRY domain-containing SOCS box protein 1/4	http://www.genome.jp/dbget-bin/www_bget?ko:K10343	Q96A44	1090	1.65196e-137	SPRY domain-containing SOCS box protein 4 OS=Homo sapiens GN=SPSB4 PE=1 SV=1	PF07525//PF00622	SOCS box//SPRY domain	GO:0035556	intracellular signal transduction	GO:0005515	protein binding	--	--	KOG3953	SOCS box protein SSB-1, contains SPRY domain
c90391_g2	18.4811	83.746	-2.18	1.4199e-10	3.4217e-08	4843	657526344	XP_008283749.1	3758	0	PREDICTED: eukaryotic translation initiation factor 4E transporter isoform X1 [Stegastes partitus]	657526346	XM_008285536.1	1439	0	PREDICTED: Stegastes partitus eukaryotic translation initiation factor 4E nuclear import factor 1 (eif4enif1), transcript variant X2, mRNA	--	--	--	--	Q9NRA8	1859	0	Eukaryotic translation initiation factor 4E transporter OS=Homo sapiens GN=EIF4ENIF1 PE=1 SV=2	--	--	--	--	--	--	--	--	--	--
c98606_g1	27.8087	125.614	-2.1754	4.3601e-15	1.6253e-12	3528	808878951	KKF27110.1	1144	1.82268e-142	Zona pellucida sperm-binding protein 3 [Larimichthys crocea]	--	--	--	--	--	--	--	--	--	P48830	457	3.44017e-47	Zona pellucida sperm-binding protein 3 OS=Bos taurus GN=ZP3 PE=2 SV=1	PF01844	HNH endonuclease	--	--	GO:0003676//GO:0004519	nucleic acid binding//endonuclease activity	--	--	--	--
c87570_g2	22.7404	102.566	-2.1732	1.4078e-12	4.2302e-10	4330	734635016	XP_010746074.1	1516	0	PREDICTED: uncharacterized protein LOC104932525 [Larimichthys crocea]>gi|734635018|ref|XP_010746075.1| PREDICTED: uncharacterized protein LOC104932525 [Larimichthys crocea]>gi|734635020|ref|XP_010746076.1| PREDICTED: uncharacterized protein LOC104932525 [Larimichthys crocea]	--	--	--	--	--	K11581	SGOL2	shugoshin-like 2	http://www.genome.jp/dbget-bin/www_bget?ko:K11581	--	--	--	--	PF07557	Shugoshin C terminus	GO:0045132	meiotic chromosome segregation	--	--	GO:0000775//GO:0005634	chromosome, centromeric region//nucleus	--	--
c72454_g1	18.7058	83.4403	-2.1573	2.0535e-10	4.8796e-08	1349	657586418	XP_008297454.1	1190	8.09611e-160	PREDICTED: E3 ubiquitin-protein ligase ZNRF2-like [Stegastes partitus]	657586417	XM_008299232.1	591	0	PREDICTED: Stegastes partitus E3 ubiquitin-protein ligase ZNRF2-like (LOC103370245), mRNA	K10694	ZNRF1_2	E3 ubiquitin-protein ligase ZNRF1/2	http://www.genome.jp/dbget-bin/www_bget?ko:K10694	Q66KG7	310	1.50163e-31	E3 ubiquitin-protein ligase znrf1 OS=Xenopus laevis GN=znrf1 PE=2 SV=1	PF13639//PF14634//PF17123//PF00097//PF12678	Ring finger domain//zinc-RING finger domain//RING-like zinc finger//Zinc finger, C3HC4 type (RING finger)//RING-H2 zinc finger	--	--	GO:0008270//GO:0046872//GO:0005515	zinc ion binding//metal ion binding//protein binding	--	--	KOG0801	Predicted E3 ubiquitin ligase
c100784_g1	10.4366	46.453	-2.1541	2.1506e-06	0.0002816	4541	657573957	XP_008290664.1	2915	0	PREDICTED: flocculation protein FLO11-like isoform X1 [Stegastes partitus]	657573956	XM_008292442.1	716	0	PREDICTED: Stegastes partitus flocculation protein FLO11-like (LOC103365102), transcript variant X1, mRNA	--	--	--	--	--	--	--	--	PF11266//PF00008	Protein of unknown function (DUF3066)//EGF-like domain	--	--	GO:0071771//GO:0005515	aldehyde decarbonylase activity//protein binding	--	--	--	--
c101355_g1	10.0365	44.508	-2.1488	3.6431e-06	0.00045034	4330	657571145	XP_008289129.1	1302	2.9553e-163	PREDICTED: ceramide synthase 1 [Stegastes partitus]	734602118	XM_010729697.1	631	0	PREDICTED: Larimichthys crocea ceramide synthase 1 (cers1), mRNA	K04710	CERS	ceramide synthetase	http://www.genome.jp/dbget-bin/www_bget?ko:K04710	P27545	812	9.10179e-96	Ceramide synthase 1 OS=Mus musculus GN=Cers1 PE=1 SV=1	PF01825//PF04901//PF03798//PF07440	GPCR proteolysis site, GPS, motif//Receptor activity modifying family//TLC domain//Caerin 1 protein	GO:0008277//GO:0006886//GO:0015031	regulation of G-protein coupled receptor protein signaling pathway//intracellular protein transport//protein transport	GO:0008565	protein transporter activity	GO:0016021//GO:0005576//GO:0016020	integral component of membrane//extracellular region//membrane	KOG1607	Protein transporter of the TRAM (translocating chain-associating membrane) superfamily
c93247_g2	59.6046	264.026	-2.1472	1.774e-29	1.4494e-26	4515	734632364	XP_010744613.1	1444	0	PREDICTED: peptidyl-prolyl cis-trans isomerase FKBP5-like isoform X2 [Larimichthys crocea]	734632363	XM_010746311.1	627	0	PREDICTED: Larimichthys crocea peptidyl-prolyl cis-trans isomerase FKBP5-like (LOC104931323), transcript variant X2, mRNA	K09571	FKBP4_5	FK506-binding protein 4/5	http://www.genome.jp/dbget-bin/www_bget?ko:K09571	Q13451	974	3.50314e-116	Peptidyl-prolyl cis-trans isomerase FKBP5 OS=Homo sapiens GN=FKBP5 PE=1 SV=2	PF13414//PF13181//PF13371//PF13174//PF00515//PF00254	TPR repeat//Tetratricopeptide repeat//Tetratricopeptide repeat//Tetratricopeptide repeat//Tetratricopeptide repeat//FKBP-type peptidyl-prolyl cis-trans isomerase	GO:0006457	protein folding	GO:0005515	protein binding	--	--	KOG0543	FKBP-type peptidyl-prolyl cis-trans isomerase
c81674_g1	14.7379	65.0277	-2.1415	2.3428e-08	4.3127e-06	1979	657557829	XP_008283042.1	823	2.5533e-95	PREDICTED: E3 ubiquitin-protein ligase MARCH7 [Stegastes partitus]	657557828	XM_008284820.1	535	0	PREDICTED: Stegastes partitus membrane-associated ring finger (C3HC4) 7, E3 ubiquitin protein ligase (march7), mRNA	K10662	MARCH7, AXOT	E3 ubiquitin-protein ligase MARCH7	http://www.genome.jp/dbget-bin/www_bget?ko:K10662	--	--	--	--	PF04077	DsrH like protein	GO:0002143	tRNA wobble position uridine thiolation	--	--	GO:0005737	cytoplasm	--	--
c237570_g1	45.2808	199.719	-2.141	1.2968e-22	7.473e-20	1197	551489885	XP_005796515.1	343	2.5027e-36	PREDICTED: cyclin-dependent kinases regulatory subunit 1-like [Xiphophorus maculatus]>gi|617430244|ref|XP_007561560.1| PREDICTED: cyclin-dependent kinases regulatory subunit 1 [Poecilia formosa]	734644094	XM_010752768.1	250	5.65175e-126	PREDICTED: Larimichthys crocea cyclin-dependent kinases regulatory subunit 1 (LOC104936696), mRNA	K02219	CKS1	cyclin-dependent kinase regulatory subunit CKS1	http://www.genome.jp/dbget-bin/www_bget?ko:K02219	P61025	307	1.40877e-32	Cyclin-dependent kinases regulatory subunit 1 OS=Mus musculus GN=Cks1b PE=3 SV=1	PF01111	Cyclin-dependent kinase regulatory subunit	GO:0007049//GO:0045859	cell cycle//regulation of protein kinase activity	GO:0016538	cyclin-dependent protein serine/threonine kinase regulator activity	--	--	KOG3484	Cyclin-dependent protein kinase CDC28, regulatory subunit CKS1, and related proteins
c91715_g1	16.8719	74.3313	-2.1393	2.422e-09	5.0598e-07	2499	499022243	XP_004561892.1	1625	0	PREDICTED: dematin-like isoform X1 [Maylandia zebra]	583973689	XM_006782181.1	696	0	PREDICTED: Neolamprologus brichardi dematin-like (LOC102797496), transcript variant X5, mRNA	--	--	--	--	Q5R4B6	876	3.61027e-107	Dematin OS=Pongo abelii GN=DMTN PE=2 SV=1	PF02209	Villin headpiece domain	GO:0007010	cytoskeleton organization	GO:0003779	actin binding	--	--	KOG0445	Actin regulatory protein supervillin (gelsolin/villin family)
c44659_g1	21.2733	93.4895	-2.1358	2.3255e-11	6.0304e-09	3955	657589330	XP_008299047.1	3200	0	PREDICTED: protein lin-54 homolog [Stegastes partitus]>gi|657589332|ref|XP_008299048.1| PREDICTED: protein lin-54 homolog [Stegastes partitus]	657589329	XM_008300825.1	1635	0	PREDICTED: Stegastes partitus lin-54 homolog (C. elegans) (lin54), transcript variant X1, mRNA	--	--	--	--	Q08CM4	1993	0	Protein lin-54 homolog OS=Danio rerio GN=lin54 PE=1 SV=1	--	--	--	--	--	--	--	--	--	--
c73331_g1	8.36928	36.5659	-2.1273	3.0606e-05	0.0031285	2209	657597188	XP_008303324.1	2213	0	PREDICTED: synaptic vesicle 2-related protein-like [Stegastes partitus]	657597187	XM_008305102.1	735	0	PREDICTED: Stegastes partitus synaptic vesicle 2-related protein-like (LOC103374942), mRNA	--	--	--	--	Q2XWK0	1686	0	Synaptic vesicle 2-related protein OS=Xenopus laevis GN=svop PE=2 SV=1	PF00083//PF07690	Sugar (and other) transporter//Major Facilitator Superfamily	GO:0055085	transmembrane transport	GO:0022857	transmembrane transporter activity	GO:0016021	integral component of membrane	KOG0253	Synaptic vesicle transporter SV2 (major facilitator superfamily)
c98491_g1	13.5042	58.9982	-2.1273	1.1877e-07	1.9542e-05	1954	--	--	--	--	--	734605200	XM_010731392.1	672	0	PREDICTED: Larimichthys crocea splA/ryanodine receptor domain and SOCS box containing 4 (spsb4), mRNA	K10343	SPSB1_4, SSB1, SSB4	SPRY domain-containing SOCS box protein 1/4	http://www.genome.jp/dbget-bin/www_bget?ko:K10343	Q8R5B6	1080	1.72472e-141	SPRY domain-containing SOCS box protein 4 OS=Mus musculus GN=Spsb4 PE=1 SV=1	PF00622//PF01363//PF07525	SPRY domain//FYVE zinc finger//SOCS box	GO:0035556	intracellular signal transduction	GO:0046872//GO:0005515	metal ion binding//protein binding	--	--	KOG3953	SOCS box protein SSB-1, contains SPRY domain
c87047_g1	17.2387	75.2065	-2.1252	2.3039e-09	4.83e-07	1968	657545718	XP_008278149.1	1150	3.80932e-149	PREDICTED: Krueppel-like factor 1 [Stegastes partitus]	657545717	XM_008279927.1	533	0	PREDICTED: Stegastes partitus Kruppel-like factor 1 (erythroid) (klf1), mRNA	--	--	--	--	Q13887	243	2.29761e-20	Krueppel-like factor 5 OS=Homo sapiens GN=KLF5 PE=1 SV=2	PF13465//PF00187//PF00096	Zinc-finger double domain//Chitin recognition protein//Zinc finger, C2H2 type	--	--	GO:0008061//GO:0046872	chitin binding//metal ion binding	--	--	KOG1721	FOG: Zn-finger
c86026_g1	12.4706	53.8764	-2.1111	4.7985e-07	7.182e-05	3383	657587552	XP_008298073.1	1682	0	PREDICTED: acidic repeat-containing protein-like [Stegastes partitus]	734613956	XM_010736208.1	674	0	PREDICTED: Larimichthys crocea acidic repeat-containing protein-like (LOC104923188), mRNA	--	--	--	--	Q96QF7	605	7.99857e-65	Acidic repeat-containing protein OS=Homo sapiens GN=ACRC PE=2 SV=1	--	--	--	--	--	--	--	--	KOG3854	SPRT-like metalloprotease
c74952_g1	15.0714	64.898	-2.1064	3.4542e-08	6.1498e-06	1305	657810495	XP_008332568.1	1211	1.86479e-163	PREDICTED: exosome complex component RRP41 [Cynoglossus semilaevis]	736153740	XM_010766260.1	497	0	PREDICTED: Notothenia coriiceps exosome component 4 (exosc4), mRNA	--	--	--	--	Q7YRA3	964	1.58442e-127	Exosome complex component RRP41 OS=Bos taurus GN=EXOSC4 PE=2 SV=3	--	--	--	--	--	--	--	--	KOG1068	Exosomal 3'-5' exoribonuclease complex, subunit Rrp41 and related exoribonucleases
c98107_g3	23.6741	101.788	-2.1042	5.0503e-12	1.4276e-09	4836	734639745	XP_010748676.1	1558	0	PREDICTED: protein L-Myc [Larimichthys crocea]	734639744	XM_010750374.1	848	0	PREDICTED: Larimichthys crocea v-myc avian myelocytomatosis viral oncogene lung carcinoma derived homolog (mycl), mRNA	K09110	LMYC, MYCL	L-myc proto-oncogene protein	http://www.genome.jp/dbget-bin/www_bget?ko:K09110	Q1LWL8	1049	5.34717e-127	Protein L-Myc-1b OS=Danio rerio GN=mycl1b PE=2 SV=1	PF00010//PF01056	Helix-loop-helix DNA-binding domain//Myc amino-terminal region	GO:0006355	regulation of transcription, DNA-templated	GO:0003700//GO:0046983	transcription factor activity, sequence-specific DNA binding//protein dimerization activity	GO:0005667	transcription factor complex	KOG2483	Upstream transcription factor 2/L-myc-2 protein
c92163_g2	8.66937	37.0846	-2.0968	3.2203e-05	0.0032582	2312	657565235	XP_008285905.1	1079	4.28773e-130	PREDICTED: phosphatidate phosphatase LPIN2-like isoform X3 [Stegastes partitus]	657565234	XM_008287683.1	503	0	PREDICTED: Stegastes partitus phosphatidate phosphatase LPIN2-like (LOC103361566), transcript variant X3, mRNA	K15728	LPIN	phosphatidate phosphatase LPIN	http://www.genome.jp/dbget-bin/www_bget?ko:K15728	Q92539	936	6.10225e-111	Phosphatidate phosphatase LPIN2 OS=Homo sapiens GN=LPIN2 PE=1 SV=1	--	--	--	--	--	--	--	--	KOG2116	Protein involved in plasmid maintenance/nuclear protein involved in lipid metabolism
c92303_g2	12.1371	51.8666	-2.0954	8.9132e-07	0.00012628	4988	657590491	XP_008299685.1	6147	0	PREDICTED: trafficking protein particle complex subunit 10 [Stegastes partitus]	657590490	XM_008301463.1	2794	0	PREDICTED: Stegastes partitus trafficking protein particle complex 10 (trappc10), mRNA	--	--	--	--	P48553	4108	0	Trafficking protein particle complex subunit 10 OS=Homo sapiens GN=TRAPPC10 PE=1 SV=2	PF00515//PF13374//PF13414//PF13181//PF13176	Tetratricopeptide repeat//Tetratricopeptide repeat//TPR repeat//Tetratricopeptide repeat//Tetratricopeptide repeat	--	--	GO:0005515	protein binding	--	--	KOG1931	Putative transmembrane protein
c88612_g1	14.2044	60.2949	-2.0857	1.2798e-07	2.0856e-05	3087	734614579	XP_010734852.1	2073	0	PREDICTED: cytoskeleton-associated protein 2-like [Larimichthys crocea]	734614578	XM_010736550.1	448	0	PREDICTED: Larimichthys crocea cytoskeleton-associated protein 2-like (LOC104923461), mRNA	K16769	CKAP2	cytoskeleton-associated protein 2	http://www.genome.jp/dbget-bin/www_bget?ko:K16769	A5PK21	397	2.69592e-38	Cytoskeleton-associated protein 2-like OS=Bos taurus GN=CKAP2L PE=2 SV=1	--	--	--	--	--	--	--	--	--	--
c94906_g1	10.8367	45.9343	-2.0836	4.0872e-06	0.00049889	3952	657584166	XP_008296223.1	2243	0	PREDICTED: acid phosphatase-like protein 2 [Stegastes partitus]	734605196	XM_010731389.1	915	0	PREDICTED: Larimichthys crocea 2-phosphoxylose phosphatase 1 (pxylp1), mRNA	--	--	--	--	Q6DH46	1625	0	2-phosphoxylose phosphatase 1 OS=Danio rerio GN=pxylp1 PE=2 SV=1	PF00328	Histidine phosphatase superfamily (branch 2)	GO:0006771//GO:0019497	riboflavin metabolic process//hexachlorocyclohexane metabolic process	GO:0003993	acid phosphatase activity	--	--	--	--
c100150_g6	9.56632	40.3684	-2.0772	1.6357e-05	0.0017706	2676	657555668	XP_008282220.1	1690	0	PREDICTED: probable methyltransferase BTM2 homolog isoform X1 [Stegastes partitus]	734608939	XM_010733449.1	1158	0	PREDICTED: Larimichthys crocea chromosome unknown open reading frame, human C7orf60 (LOC104921021), transcript variant X1, mRNA	--	--	--	--	Q0P410	1273	1.55521e-165	Probable methyltransferase BTM2 homolog OS=Danio rerio GN=zgc:153606 PE=2 SV=1	PF11968	Putative methyltransferase (DUF3321)	GO:0000154//GO:0006396	rRNA modification//RNA processing	GO:0016433	rRNA (adenine) methyltransferase activity	--	--	--	--
c93015_g1	15.038	63.1475	-2.0701	7.556e-08	1.2932e-05	3727	734642386	XP_010750124.1	2292	0	PREDICTED: DNA replication factor Cdt1 [Larimichthys crocea]>gi|808874445|gb|KKF23532.1| DNA replication factor Cdt1 [Larimichthys crocea]	734642385	XM_010751822.1	690	0	PREDICTED: Larimichthys crocea chromatin licensing and DNA replication factor 1 (cdt1), mRNA	K10727	CDT1	chromatin licensing and DNA replication factor 1	http://www.genome.jp/dbget-bin/www_bget?ko:K10727	Q9I9A7	1387	3.01007e-175	DNA replication factor Cdt1 OS=Xenopus laevis GN=cdt1 PE=1 SV=2	PF03234//PF07022	Cdc37 N terminal kinase binding//Bacteriophage CI repressor helix-turn-helix domain	GO:0045892	negative regulation of transcription, DNA-templated	GO:0019901//GO:0003677	protein kinase binding//DNA binding	--	--	KOG4762	DNA replication factor
c56667_g1	84.1929	353.179	-2.0686	5.0804e-37	5.411e-34	754	211997021	ACJ14501.1	181	2.14066e-14	apolipoprotein C-I [Solea senegalensis]	--	--	--	--	--	--	--	--	--	P0DMT8	111	6.16921e-06	Apolipoprotein C-I OS=Alligator mississippiensis GN=APOC1 PE=3 SV=1	PF01442//PF05778//PF05388//PF04691	Apolipoprotein A1/A4/E domain//Apolipoprotein CIII (Apo-CIII)//Carboxypeptidase Y pro-peptide//Apolipoprotein C-I (ApoC-1)	GO:0042157//GO:0006869	lipoprotein metabolic process//lipid transport	GO:0004185//GO:0008289	serine-type carboxypeptidase activity//lipid binding	GO:0005576//GO:0005773	extracellular region//vacuole	--	--
c44502_g1	16.7052	69.7605	-2.0621	1.7312e-08	3.2267e-06	7227	642132216	CDQ56651.1	1612	2.85265e-180	unnamed protein product [Oncorhynchus mykiss]	658876285	XM_008422927.1	37	8.90185e-07	PREDICTED: Poecilia reticulata uncharacterized LOC103473016 (LOC103473016), transcript variant X2, mRNA	--	--	--	--	O42364	577	6.19455e-64	Apolipoprotein Eb OS=Danio rerio GN=apoeb PE=2 SV=1	PF01544//PF02993//PF13465//PF07464//PF04513//PF00096//PF02601//PF02462//PF01468//PF01442//PF05478//PF12937//PF07352//PF08702//PF04644	CorA-like Mg2+ transporter protein//Minor capsid protein VI//Zinc-finger double domain//Apolipophorin-III precursor (apoLp-III)//Baculovirus polyhedron envelope protein, PEP, C terminus//Zinc finger, C2H2 type//Exonuclease VII, large subunit//Opacity family porin protein//GA module//Apolipoprotein A1/A4/E domain//Prominin//F-box-like//Bacteriophage Mu Gam like protein//Fibrinogen alpha/beta chain…	GO:0006869//GO:0007165//GO:0009405//GO:0006810//GO:0042157//GO:0006308//GO:0030001//GO:0055085//GO:0051258//GO:0042262//GO:0030168	lipid transport//signal transduction//pathogenesis//transport//lipoprotein metabolic process//DNA catabolic process//metal ion transport//transmembrane transport//protein polymerization//DNA protection//platelet activation	GO:0030674//GO:0005515//GO:0046873//GO:0046872//GO:0008855//GO:0003690//GO:0005198//GO:0005179//GO:0005102//GO:0015288//GO:0008289	protein binding, bridging//protein binding//metal ion transmembrane transporter activity//metal ion binding//exodeoxyribonuclease VII activity//double-stranded DNA binding//structural molecule activity//hormone activity//receptor binding//porin activity//lipid binding	GO:0005577//GO:0019028//GO:0019031//GO:0016020//GO:0016021//GO:0005576//GO:0009318	fibrinogen complex//viral capsid//viral envelope//membrane//integral component of membrane//extracellular region//exodeoxyribonuclease VII complex	--	--
c83707_g1	30.0761	124.869	-2.0537	5.4573e-14	1.8494e-11	2863	542238744	XP_003452312.2	576	1.06581e-63	PREDICTED: formin-like protein 1-like isoform X1 [Oreochromis niloticus]	835914443	XM_004549378.2	309	2.18901e-158	PREDICTED: Maylandia zebra hemogen (hemgn), transcript variant X1, mRNA	--	--	--	--	--	--	--	--	PF02178	AT hook motif	--	--	GO:0003677	DNA binding	--	--	--	--
c63481_g1	10.4366	43.2438	-2.0508	9.8112e-06	0.0011168	1503	554805283	XP_005913588.1	1307	1.94565e-175	PREDICTED: tubulin-specific chaperone C-like [Haplochromis burtoni]	657533298	XM_008307053.1	441	0	PREDICTED: Stegastes partitus tubulin folding cofactor C (tbcc), mRNA	--	--	--	--	Q3SZE9	745	3.30536e-92	Tubulin-specific chaperone C OS=Bos taurus GN=TBCC PE=2 SV=1	PF16752//PF00377	Tubulin-specific chaperone C N-terminal domain//Prion/Doppel alpha-helical domain	GO:0051260	protein homooligomerization	GO:0015631	tubulin binding	GO:0045298//GO:0016020	tubulin complex//membrane	KOG2512	Beta-tubulin folding cofactor C
c65443_g1	25.2746	104.641	-2.0497	6.1971e-12	1.7232e-09	1128	831504602	XP_012711908.1	287	5.09174e-28	PREDICTED: RNMT-activating mini protein [Fundulus heteroclitus]	657562873	XM_008286645.1	139	2.69582e-64	PREDICTED: Stegastes partitus family with sequence similarity 103, member A1 (fam103a1), mRNA	K18708	FAM103A1	RNMT-activating mini protein	http://www.genome.jp/dbget-bin/www_bget?ko:K18708	Q9BTL3	136	1.28897e-08	RNMT-activating mini protein OS=Homo sapiens GN=FAM103A1 PE=1 SV=1	PF15320	mRNA cap methylation, RNMT-activating mini protein	GO:0032259	methylation	GO:0003723	RNA binding	GO:0005845	mRNA cap binding complex	--	--
c100699_g3	14.938	61.1377	-2.0331	1.7377e-07	2.7937e-05	2781	657577123	XP_008292375.1	2145	0	PREDICTED: selenocysteine insertion sequence-binding protein 2 [Stegastes partitus]	734604282	XM_010730885.1	890	0	PREDICTED: Larimichthys crocea SECIS binding protein 2 (secisbp2), mRNA	K19539	SECISBP2, SBP2	selenocysteine insertion sequence-binding protein 2	http://www.genome.jp/dbget-bin/www_bget?ko:K19539	Q9QX72	867	5.71119e-100	Selenocysteine insertion sequence-binding protein 2 OS=Rattus norvegicus GN=Secisbp2 PE=1 SV=1	--	--	--	--	--	--	--	--	--	--
c82443_g1	15.4048	63.0503	-2.0331	1.1169e-07	1.8505e-05	1777	498961304	XP_004545399.1	641	4.31396e-77	PREDICTED: mitochondrial intermembrane space import and assembly protein 40 [Maylandia zebra]	734599635	XM_010755392.1	304	8.12064e-156	PREDICTED: Larimichthys crocea mitochondrial intermembrane space import and assembly protein 40-like (LOC104938929), mRNA	K17782	MIA40, CHCHD4	mitochondrial intermembrane space import and assembly protein 40	http://www.genome.jp/dbget-bin/www_bget?ko:K17782	Q6DEI8	547	8.06338e-65	Mitochondrial intermembrane space import and assembly protein 40 OS=Danio rerio GN=chchd4 PE=2 SV=1	PF07462	Merozoite surface protein 1 (MSP1) C-terminus	GO:0009405	pathogenesis	--	--	GO:0016020	membrane	KOG4149	Uncharacterized conserved protein
c87695_g1	30.7763	124.447	-2.0156	1.2571e-13	4.1887e-11	2056	657567733	XP_008287263.1	789	6.22119e-97	PREDICTED: AN1-type zinc finger protein 5-like [Stegastes partitus]	734613289	XM_010735843.1	497	0	PREDICTED: Larimichthys crocea AN1-type zinc finger protein 5-like (LOC104922891), mRNA	--	--	--	--	O76080	631	2.58461e-75	AN1-type zinc finger protein 5 OS=Homo sapiens GN=ZFAND5 PE=1 SV=1	PF01754//PF01428	A20-like zinc finger//AN1-like Zinc finger	--	--	GO:0003677//GO:0008270	DNA binding//zinc ion binding	--	--	KOG3173	Predicted Zn-finger protein
c97347_g1	14.0711	56.8587	-2.0147	5.5201e-07	8.1596e-05	4301	736259136	XP_010789165.1	1756	0	PREDICTED: MICAL-like protein 2 isoform X1 [Notothenia coriiceps]	734603724	XM_010730584.1	690	0	PREDICTED: Larimichthys crocea MICAL-like 2 (micall2), mRNA	--	--	--	--	D3ZEN0	759	3.62047e-82	MICAL-like protein 2 OS=Rattus norvegicus GN=Micall2 PE=1 SV=2	PF00412//PF00307	LIM domain//Calponin homology (CH) domain	--	--	GO:0008270//GO:0005515	zinc ion binding//protein binding	--	--	KOG0035	Ca2+-binding actin-bundling protein (actinin), alpha chain (EF-Hand protein superfamily)
c90486_g1	16.005	64.6387	-2.0139	9.4257e-08	1.5747e-05	3033	808863822	KKF15062.1	275	4.07856e-24	hypothetical protein EH28_01706 [Larimichthys crocea]	--	--	--	--	--	--	--	--	--	--	--	--	--	PF05485	THAP domain	--	--	GO:0003676	nucleic acid binding	--	--	--	--
c93892_g3	29.4759	118.839	-2.0114	4.793e-13	1.5166e-10	4184	734607282	XP_010730826.1	1358	2.15177e-172	PREDICTED: N-lysine methyltransferase SETD8 [Larimichthys crocea]	734607281	XM_010732524.1	514	0	PREDICTED: Larimichthys crocea SET domain containing (lysine methyltransferase) 8 (setd8), mRNA	K11428	SETD8	histone-lysine N-methyltransferase SETD8	http://www.genome.jp/dbget-bin/www_bget?ko:K11428	Q071E0	759	1.15353e-88	N-lysine methyltransferase SETD8-A OS=Danio rerio GN=setd8a PE=2 SV=1	PF00856//PF09488//PF00472	SET domain//Mannosyl-3-phosphoglycerate synthase (osmo_MPGsynth)//RF-1 domain	GO:0051479//GO:0006449//GO:0006415	mannosylglycerate biosynthetic process//regulation of translational termination//translational termination	GO:0050504//GO:0003747//GO:0005515	mannosyl-3-phosphoglycerate synthase activity//translation release factor activity//protein binding	GO:0018444//GO:0005840//GO:0005737	translation release factor complex//ribosome//cytoplasm	KOG2726	Mitochondrial polypeptide chain release factor
c78647_g1	19.7728	79.3883	-2.0054	3.6853e-09	7.5665e-07	2751	808865148	KKF16064.1	1857	0	Ankyrin repeat and SOCS box protein 6 [Larimichthys crocea]	657532282	XM_008306064.1	750	0	PREDICTED: Stegastes partitus ankyrin repeat and SOCS box containing 6 (asb6), transcript variant X2, mRNA	K10328	ASB6	ankyrin repeat and SOCS box protein 6	http://www.genome.jp/dbget-bin/www_bget?ko:K10328	Q5R4M7	998	4.85168e-124	Ankyrin repeat and SOCS box protein 6 OS=Pongo abelii GN=ASB6 PE=2 SV=1	PF00023//PF08686//PF07525//PF13606	Ankyrin repeat//PLAC (protease and lacunin) domain//SOCS box//Ankyrin repeat	GO:0035556	intracellular signal transduction	GO:0005515//GO:0008233	protein binding//peptidase activity	--	--	KOG0504	FOG: Ankyrin repeat
c85501_g2	24.1075	96.5042	-2.0011	8.4291e-11	2.0904e-08	3667	348538581	XP_003456769.1	1094	6.64801e-136	PREDICTED: biliverdin reductase A-like [Oreochromis niloticus]	542250872	XM_003456721.2	444	0	PREDICTED: Oreochromis niloticus biliverdin reductase A-like (LOC100707226), mRNA	K00214	BLVRA, bvdR	biliverdin reductase	http://www.genome.jp/dbget-bin/www_bget?ko:K00214	P46844	624	4.065e-71	Biliverdin reductase A OS=Rattus norvegicus GN=Blvra PE=1 SV=1	PF01408//PF09166	Oxidoreductase family, NAD-binding Rossmann fold//Biliverdin reductase, catalytic	GO:0042167//GO:0015994//GO:0055114	heme catabolic process//chlorophyll metabolic process//oxidation-reduction process	GO:0004074//GO:0008270//GO:0016491	biliverdin reductase activity//zinc ion binding//oxidoreductase activity	--	--	--	--
c98864_g1	29.3425	117.154	-1.9973	9.0465e-13	2.7885e-10	3570	657596525	XP_008302969.1	2424	0	PREDICTED: N-acetylglucosamine-6-sulfatase-like [Stegastes partitus]	734633216	XM_010746780.1	822	0	PREDICTED: Larimichthys crocea N-acetylglucosamine-6-sulfatase-like (LOC104931705), mRNA	K01137	GNS	N-acetylglucosamine-6-sulfatase	http://www.genome.jp/dbget-bin/www_bget?ko:K01137	Q8BFR4	1686	0	N-acetylglucosamine-6-sulfatase OS=Mus musculus GN=Gns PE=2 SV=1	PF01663//PF00884	Type I phosphodiesterase / nucleotide pyrophosphatase//Sulfatase	GO:0008152	metabolic process	GO:0008484//GO:0003824	sulfuric ester hydrolase activity//catalytic activity	--	--	KOG3731	Sulfatases
c87267_g1	12.9707	51.6397	-1.9932	2.1771e-06	0.00028444	2722	657558619	XP_008283321.1	1791	0	PREDICTED: histone H4 transcription factor [Stegastes partitus]	657558618	XM_008285099.1	665	0	PREDICTED: Stegastes partitus histone H4 transcription factor (hinfp), mRNA	--	--	--	--	Q2TBP2	1084	4.3859e-148	Histone H4 transcription factor OS=Bos taurus GN=HINFP PE=2 SV=1	PF13912//PF00096//PF02176//PF13465//PF09111	C2H2-type zinc finger//Zinc finger, C2H2 type//TRAF-type zinc finger//Zinc-finger double domain//SLIDE	GO:0006338	chromatin remodeling	GO:0016818//GO:0046872//GO:0003676//GO:0005524//GO:0008270	hydrolase activity, acting on acid anhydrides, in phosphorus-containing anhydrides//metal ion binding//nucleic acid binding//ATP binding//zinc ion binding	GO:0005634	nucleus	KOG3608	Zn finger proteins
c73710_g1	15.2047	59.6466	-1.9719	4.3782e-07	6.6026e-05	2327	734605298	XP_010729746.1	1239	9.92449e-162	PREDICTED: protein phosphatase 1 regulatory subunit 3D-like [Larimichthys crocea]>gi|734605300|ref|XP_010729747.1| PREDICTED: protein phosphatase 1 regulatory subunit 3D-like [Larimichthys crocea]	734605297	XM_010731444.1	499	0	PREDICTED: Larimichthys crocea protein phosphatase 1 regulatory subunit 3D-like (LOC104919428), transcript variant X1, mRNA	K07189	PPP1R3	protein phosphatase 1 regulatory subunit 3A/B/C/D/E	http://www.genome.jp/dbget-bin/www_bget?ko:K07189	O95685	475	6.86073e-52	Protein phosphatase 1 regulatory subunit 3D OS=Homo sapiens GN=PPP1R3D PE=1 SV=1	PF16760//PF03370	Starch/carbohydrate-binding module (family 53)//Carbohydrate/starch-binding module (family 21)	--	--	GO:0005515//GO:2001070	protein binding//starch binding	--	--	--	--
c94835_g2	11.4036	44.2811	-1.9572	1.4939e-05	0.0016319	1589	512393022	AGO01980.1	1528	0	heat shock 70kDa protein 1a [Monopterus albus]	512393021	KC455493.1	882	0	Monopterus albus heat shock 70kDa protein 1a (hspa1a) mRNA, complete cds	K03283	HSPA1_8	heat shock 70kDa protein 1/8	http://www.genome.jp/dbget-bin/www_bget?ko:K03283	Q9I8F9	1483	0	Heat shock 70 kDa protein 1 OS=Oryzias latipes PE=3 SV=1	PF01968//PF06723	Hydantoinase/oxoprolinase//MreB/Mbl protein	GO:0000902	cell morphogenesis	GO:0016787	hydrolase activity	--	--	KOG0101	Molecular chaperones HSP70/HSC70, HSP70 superfamily
c81665_g1	10.3366	39.5483	-1.9359	4.9121e-05	0.0047639	1887	734618890	XP_010737218.1	2049	0	PREDICTED: origin recognition complex subunit 5 [Larimichthys crocea]	734618889	XM_010738916.1	907	0	PREDICTED: Larimichthys crocea origin recognition complex, subunit 5 (orc5), mRNA	K02607	ORC5	origin recognition complex subunit 5	http://www.genome.jp/dbget-bin/www_bget?ko:K02607	Q9WUV0	1446	0	Origin recognition complex subunit 5 OS=Mus musculus GN=Orc5 PE=2 SV=1	PF14630//PF01637	Origin recognition complex (ORC) subunit 5 C-terminus//Archaeal ATPase	GO:0006260	DNA replication	GO:0005524	ATP binding	GO:0005634//GO:0000808	nucleus//origin recognition complex	KOG2543	Origin recognition complex, subunit 5
c95977_g4	80.3251	307.147	-1.935	1.1565e-29	9.58e-27	5180	657582134	XP_008295114.1	1602	0	PREDICTED: porphobilinogen deaminase [Stegastes partitus]	657582133	XM_008296892.1	676	0	PREDICTED: Stegastes partitus hydroxymethylbilane synthase (hmbs), mRNA	K01749	hemC, HMBS	hydroxymethylbilane synthase	http://www.genome.jp/dbget-bin/www_bget?ko:K01749	P22907	1281	1.00089e-159	Porphobilinogen deaminase OS=Mus musculus GN=Hmbs PE=1 SV=2	PF03900//PF01379//PF02845//PF01498	Porphobilinogen deaminase, C-terminal domain//Porphobilinogen deaminase, dipyromethane cofactor binding domain//CUE domain//Transposase	GO:0015074//GO:0033014//GO:0015994//GO:0006313	DNA integration//tetrapyrrole biosynthetic process//chlorophyll metabolic process//transposition, DNA-mediated	GO:0004418//GO:0005515//GO:0003677	hydroxymethylbilane synthase activity//protein binding//DNA binding	--	--	KOG2892	Porphobilinogen deaminase
c92157_g1	24.0075	91.6093	-1.932	6.8233e-10	1.5129e-07	2535	734637462	XP_010747420.1	2243	0	PREDICTED: tubulin beta chain-like [Larimichthys crocea]>gi|808871513|gb|KKF21194.1| Tubulin beta-6 chain [Larimichthys crocea]>gi|808872521|gb|KKF21966.1| Tubulin beta-6 chain [Larimichthys crocea]	734637461	XM_010749118.1	930	0	PREDICTED: Larimichthys crocea tubulin beta chain-like (LOC104933617), mRNA	K07375	TUBB	tubulin beta	http://www.genome.jp/dbget-bin/www_bget?ko:K07375	P09207	1970	0	Tubulin beta-6 chain OS=Gallus gallus PE=1 SV=1	PF00091	Tubulin/FtsZ family, GTPase domain	--	--	GO:0003924	GTPase activity	--	--	KOG1375	Beta tubulin
c87865_g1	20.273	76.8922	-1.9233	1.756e-08	3.2628e-06	3147	348515059	XP_003445057.1	2005	0	PREDICTED: kelch domain-containing protein 10-like isoform X1 [Oreochromis niloticus]>gi|498974114|ref|XP_004548302.1| PREDICTED: kelch domain-containing protein 10 [Maylandia zebra]>gi|554833456|ref|XP_005927258.1| PREDICTED: kelch domain-containing protein 10-like [Haplochromis burtoni]	657591971	XM_008302272.1	934	0	PREDICTED: Stegastes partitus kelch domain containing 10 (klhdc10), mRNA	--	--	--	--	Q5U3Y0	1703	0	Kelch domain-containing protein 10 OS=Rattus norvegicus GN=Klhdc10 PE=2 SV=1	PF01344//PF03567//PF07646	Kelch motif//Sulfotransferase family//Kelch motif	--	--	GO:0008146//GO:0005515	sulfotransferase activity//protein binding	GO:0016021	integral component of membrane	KOG0379	Kelch repeat-containing proteins
[truncated: 280 more rows]

## Sheet: Table S4
Table S4. Differentially expressed genes upregulated at 9 dph compared to those at 6 dph
[truncated: 294 more rows]

## Sheet: Table S5
Table S5. Differentially expressed genes downregulated at 12 dph compared to those at 9 dph
[truncated: 547 more rows]

## Sheet: Table S6
Table S6. Differentially expressed genes upregulated at 12 dph compared to those at 9 dph
[truncated: 782 more rows]

## Sheet: Table S7
Table S7. Differentially expressed genes downregulated at 20 dph compared to those at 12 dph
[truncated: 974 more rows]

## Sheet: Table S8
Table S8. Differentially expressed genes upregulated at 20 dph compared to those at 12 dph
[truncated: 426 more rows]

## Sheet: Table S9
Table S9. Read counts and FPKM of wnt genes
[truncated: 50 more rows]
